# Supplementary material for: Deciphering the Molecular Mechanisms Sustaining the Estrogenic Activity of the Two Major Dietary Compounds Zearalenone and Apigenin in ER-Positive Breast Cancer Cell Lines
Source: Nutrients. 2019 Jan 22;11(2):237. doi: 10.3390/nu11020237 (PMC6412274; doi:10.3390/nu11020237)
Supplement: Supplementary file 1 [file nutrients-11-00237-s001.zip]

Archive with 6 entries (5 files):
- Supl-fig-397052/
- Supl-fig-397052/Figure S 1 .tif
- Supl-fig-397052/Figure S2.tif
- Supl-fig-397052/Figure S3.tif
- Supl-fig-397052/Figure S4.png
- Supl-fig-397052/Table S1.xlsx
