# Supplementary material for: Deciphering the Molecular Mechanisms Sustaining the Estrogenic Activity of the Two Major Dietary Compounds Zearalenone and Apigenin in ER-Positive Breast Cancer Cell Lines
Source: Nutrients. 2019 Jan 22;11(2):237. doi: 10.3390/nu11020237 (PMC6412274; doi:10.3390/nu11020237)
Supplement: Supplementary file 1 [file nutrients-11-00237-s001.zip › Supl-fig-397052/Table S1.xlsx]

## Sheet: 20180209_Export
ID	Entrez_gene	GeneName	Description	biological_process terms	biological_process IDs	molecular_function terms	molecular_function IDs	cellular_component terms	cellular_component IDs	FCDM1.up500.down100	FCDM1.up1000.down200	FCDM1.up5000.down1000	FCDM3.up50000.down10000	FCDM3.up100000.down20000	Cluster	Cont_1	Cont_2	Cont_3	Cont_4	E2_1	E2_2	E2_3	E2_4	Zea_1	Zea_2	Zea_3	Zea_4	Api_1	Api_2	Api_3	Api_4
NM_004093	1948	EFNB2	ephrin-B2;HTK ligand;LERK-5;eph-related receptor tyrosine kinase ligand 5;ligand of eph-related kinase 5	axon guidance (0007411);cell adhesion (0007155);cell migration involved in sprouting angiogenesis (0002042);cell-cell signaling (0007267);ephrin receptor signaling pathway (0048013);lymph vessel development (0001945);negative regulation of keratinocyte proliferation (0010839);animal organ morphogenesis (0009887);positive regulation of cardiac muscle cell differentiation (2000727);regulation of ch…	0009653;0032502;0008150;0048856;0007411;0097485;0006928;0044763;0009987;0044699;0006935;0042330;0040011;0009605;0050896;0042221;0048812;0048858;0030030;0016043;0071840;0032990;0032989;0048869;0044767;0000902;0031175;0048666;0048468;0030154;0030182;0048699;0022008;0007399;0048731;0007275;0044707;0032501;0007409;0048667;0000904;0061564;0007155;0022610;0002042;0043534;0043542;0010631;0001667;0016477…	ephrin receptor binding (0046875)	0046875;0005102;0005515;0005488;0003674	focal adhesion (0005925);integral component of plasma membrane (0005887)	0005925;0005924;0005912;0070161;0030054;0005575;0030055;0005887;0016021;0031224;0044425;0016020;0031226;0044459;0044464;0005623;0005886;0071944	-	-	-	-	-	C1	9.42	9.45	9.76	9.76	8.69	8.83	8.73	8.92	8.76	8.97	8.99	8.79	8.48	8.83	8.92	8.79
NM_001332	1501	CTNND2	catenin (cadherin-associated protein), delta 2;T-cell delta-catenin;catenin (cadherin-associated protein), delta 2 (neural plakophilin-related arm-repeat protein);neurojungin	learning (0007612);morphogenesis of a branching structure (0001763);regulation of synaptic plasticity (0048167);regulation of synapse structure or activity (0050803);regulation of transcription, DNA-templated (0006355);single organismal cell-cell adhesion (0016337);transcription, DNA-templated (0006351);Wnt signaling pathway (0016055);synapse organization (0050808);regulation of canonical Wnt sig…	0007155;0022610;0008150;0007612;0007611;0044708;0007610;0044699;0050890;0050877;0003008;0044707;0032501;0001763;0009653;0032502;0048856;0044767;0007275;0048167;0050803;0065008;0065007;0050804;0010646;0050794;0050789;0023051;0006355;0010468;0060255;0019222;1903506;2001141;0010556;0009889;0031326;0031323;0051252;0019219;0051171;0080090;2000112;0007165;0007154;0044763;0009987;0044700;0023052;0051716…	beta-catenin binding (0008013)	0005515;0005488;0003674;0008013	adherens junction (0005912);cytoplasm (0005737);nucleus (0005634);perikaryon (0043204);postsynaptic density of dendrite (0014069);dendrite (0030425)	0005912;0070161;0030054;0005575;0005737;0044424;0044464;0005623;0005622;0005634;0043231;0043227;0043226;0043229;0043204;0097458;0043025;0044297;0036477;0014069;0044456;0045202;0098794;0030425;0043005;0042995;0099572;0032279;0098984;0120025	-	-	-	-	-	C1	12.16	12.2	12.25	12.31	10.66	10.65	10.8	10.57	10.82	10.83	10.87	10.67	10.42	10.03	10.26	10.06
NM_006887	678	ZFP36L2	ZFP36 ring finger protein-like 2;EGF-response factor 2;ZFP36-like 2;butyrate response factor 2;zinc finger protein 36, C3H type-like 1;zinc finger protein 36, C3H type-like 2;zinc finger protein, C3H type, 36-like 2	cell proliferation (0008283);definitive hemopoiesis (0060216);negative regulation of stem cell differentiation (2000737);nuclear-transcribed mRNA catabolic process, deadenylation-dependent decay (0000288);positive regulation of nuclear-transcribed mRNA catabolic process, deadenylation-dependent decay (1900153);regulation of mRNA stability (0043488);regulation of transcription, DNA-templated (0006…	0008283;0044699;0008150;0060216;0030097;0048534;0044767;0032502;0048513;0048856;0048731;0007275;0044707;0032501;0002520;0002376;0006402;0006401;0016070;0044260;0043170;0071704;0008152;0044237;0009987;0090304;0006139;0006725;0034641;0006807;0044238;0046483;1901360;0034655;0019439;0044248;0009056;0044270;0046700;1901361;1901575;0044265;0009057;0016071;2000737;0045596;0045595;0050793;0050789;0065007…	DNA binding (0003677);metal ion binding (0046872);mRNA 3'-UTR AU-rich region binding (0035925);0044822;transcription factor activity, sequence-specific DNA binding (0003700)	0017091;0003723;0003676;0097159;0005488;0003674;1901363;0003677;0046872;0043169;0043167;0035925;0003730;0003729;0044822;0003700;0001071	cytoplasm (0005737);nucleus (0005634)	0005737;0044424;0044464;0005575;0005623;0005622;0005634;0043231;0043227;0043226;0043229	-	-	-	-	-	C1	11.81	11.7	11.9	12.04	10.85	10.78	11.06	10.77	10.88	11.02	11.15	11.09	10.85	10.63	10.25	10.55
NM_020116	56884	FSTL5	follistatin-like 5;follistatin-like protein 5	-	-	calcium ion binding (0005509);protein binding (0005515)	0005509;0046872;0043169;0043167;0005488;0003674;0005515	extracellular region (0005576)	0005576;0005575	-	-	-	-	-	C1	5.78	5.52	5.92	5.94	5.11	4.86	5.25	5.15	5.24	5.01	5.16	4.97	4.75	4.65	4.9	4.8
NM_001723	667	DST	dystonin;bullous pemphigoid antigen 1;dystonia musculorum protein;hemidesmosomal plaque protein;trabeculin-beta	cell adhesion (0007155);cell cycle arrest (0007050);cell motility (0048870);extracellular matrix organization (0030198);hemidesmosome assembly (0031581);integrin-mediated signaling pathway (0007229);intermediate filament cytoskeleton organization (0045104);maintenance of cell polarity (0030011);microtubule cytoskeleton organization (0000226);response to wounding (0009611)	0007155;0022610;0008150;0007050;0022402;0044763;0009987;0044699;0007049;0045786;0048523;0048519;0050789;0065007;0050794;0051726;0048870;0006928;0040011;0051674;0051179;0007010;0006996;0016043;0071840;0030198;0043062;0031581;0007044;0034329;0022607;0044085;0034330;0007229;0007166;0007165;0007154;0044700;0023052;0051716;0050896;0045104;0045103;1902589;0030011;0007163;0000226;0007017;0009611;0006950	calcium ion binding (0005509);integrin binding (0005178);microtubule plus-end binding (0051010);protein C-terminus binding (0008022);protein homodimerization activity (0042803);actin binding (0003779)	0005509;0046872;0043169;0043167;0005488;0003674;0005178;0005102;0005515;0032403;0044877;0050839;0051010;0008017;0015631;0008092;0008022;0042803;0042802;0046983;0003779	actin cytoskeleton (0015629);axon (0030424);basal plasma membrane (0009925);membrane region (0098589);basement membrane (0005604);cell cortex (0005938);cell leading edge (0031252);0016023;cytoplasmic vesicle (0031410);0031988;cytosol (0005829);endoplasmic reticulum membrane (0005789);bounding membrane of organelle (0098588);extracellular exosome (0070062);extracellular membrane-bounded organelle …	0015629;0005856;0043232;0043228;0043226;0005575;0043229;0044424;0044464;0005623;0005622;0030424;0043005;0042995;0097458;0009925;0098590;0044459;0044425;0016020;0005886;0071944;0098589;0098805;0016323;0045178;0005604;0044420;0031012;0044421;0005576;0005578;0005938;0044444;0005737;0031252;0016023;0031410;0031982;0031988;0043227;0043231;0005829;0005789;0044432;0044446;0044422;0005783;0012505;0098588…	-	-	-	-	-	C1	7.09	7.05	7.61	7.46	6.47	6.59	6.43	6.8	6.46	6.64	6.58	6.73	6.1	6.39	6.24	6.26
NM_080829	140876	FAM65C	family with sequence similarity 65, member C	-	-	-	-	-	-	-	-	-	-	-	C1	7.14	7.04	7.71	7.71	6.12	5.89	6.3	6.27	6.55	6.11	6.25	6.17	5.93	5.31	5.66	5.65
NM_003657	8537	BCAS1	breast carcinoma amplified sequence 1;amplified and overexpressed in breast cancer;novel amplified in breast cancer 1	-	-	-	-	cytoplasm (0005737);extracellular exosome (0070062);0031988;extracellular membrane-bounded organelle (0065010);postsynaptic density of dendrite (0014069)	0005737;0044424;0044464;0005575;0005623;0005622;0070062;0031988;0031982;0043226;0043227;0065010;0043230;0044421;0005576;1903561;0014069;0044456;0045202;0098794;0099572;0032279;0098984;0005615	-	-	-	FCDM3_peak_355 (5.44556,ER);FCDM3_peak_356 (9.46621,SP1);FCDM3_peak_357 (5.18263,AP1,SP1);FCDM3_peak_358 (4.65594,ER,SP1);FCDM3_peak_359 (7.10717,AP1,SP1)	FCDM3_peak_355 (5.44556,ER);FCDM3_peak_356 (9.46621,SP1);FCDM3_peak_357 (5.18263,AP1,SP1);FCDM3_peak_358 (4.65594,ER,SP1);FCDM3_peak_359 (7.10717,AP1,SP1);FCDM3_peak_360 (24.35861,ER,SP1);FCDM3_peak_361 (8.27944,ER);FCDM3_peak_362 (7.71274,AP1);FCDM3_peak_363 (4.92391,AP1,ER);FCDM3_peak_364 (9.51031,AP1,ER);FCDM3_peak_365 (4.51019);FCDM3_peak_366 (5.58327,ER)	C1	10.6	10.88	10.95	11.09	8.63	8.74	8.88	8.71	8.95	9.03	8.99	8.94	9.04	8.99	8.86	8.91
NM_015278	23328	SASH1	SAM and SH3 domain containing 1;2500002E12Rik;proline-glutamate repeat-containing protein	positive regulation of angiogenesis (0045766);positive regulation of endothelial cell migration (0010595);positive regulation of JUN kinase activity (0043507);positive regulation of lipopolysaccharide-mediated signaling pathway (0031666);positive regulation of NIK/NF-kappaB signaling (1901224);positive regulation of p38MAPK cascade (1900745);protein polyubiquitination (0000209);regulation of prot…	0045766;0045765;0022603;0050793;0050789;0065007;0008150;1901342;2000026;0051239;1904018;0051094;0048518;0051240;0010595;0010594;0010632;0030334;2000145;0040012;0051270;0032879;0050794;0010634;0030335;2000147;0040017;0051272;0048522;0043507;0043406;0043405;0043408;0001932;0031399;0032268;0031323;0019222;0051246;0060255;0080090;0042325;0019220;0051174;1902531;0009966;0010646;0023051;0048583;0071900…	mitogen-activated protein kinase kinase kinase binding (0031435);protein C-terminus binding (0008022);protein complex scaffold activity (0032947)	0031435;0019901;0019900;0019899;0005515;0005488;0003674;0008022;0032947;0005198	membrane (0016020);protein complex (0043234)	0016020;0005575;0043234;0032991	-	-	-	-	-	C1	7.42	7.5	7.52	7.72	6.76	6.63	6.71	6.64	6.83	6.86	6.84	6.68	6.63	6.43	6.48	6.54
NM_003810	8743	TNFSF10	tumor necrosis factor (ligand) superfamily, member 10;Apo-2 ligand;TNF-related apoptosis inducing ligand TRAIL;chemokine tumor necrosis factor ligand superfamily member 10;tumor necrosis factor (ligand) family, member 10;tumor necrosis factor apoptosis-inducing ligand splice variant delta	activation of cysteine-type endopeptidase activity involved in apoptotic process (0006919);obsolete death (0016265);activation of cysteine-type endopeptidase activity (0097202);activation of cysteine-type endopeptidase activity involved in apoptotic signaling pathway (0097296);cell-cell signaling (0007267);extrinsic apoptotic signaling pathway (0097191);immune response (0006955);male gonad develo…	0006919;0043280;0043065;0042981;0043067;0010941;0050794;0050789;0065007;0008150;0043068;0010942;0048522;0048518;0043281;2000116;0052548;0052547;0030162;0051246;0060255;0019222;0080090;0051336;0050790;0065009;0006915;0012501;0008219;0016265;0044699;0044763;0009987;2001056;0010950;0010952;0045862;0032270;0031325;0009893;0031323;0032268;0051247;0010604;0051345;0043085;0044093;0097202;0031638;0016485…	metal ion binding (0046872);cytokine activity (0005125);tumor necrosis factor receptor binding (0005164)	0046872;0043169;0043167;0005488;0003674;0005102;0005515;0005125;0005164;0032813;0005126	extracellular exosome (0070062);0031988;extracellular membrane-bounded organelle (0065010);integral component of plasma membrane (0005887)	0070062;0031988;0031982;0043226;0005575;0043227;0065010;0043230;0044421;0005576;1903561;0005615;0005887;0016021;0031224;0044425;0016020;0031226;0044459;0044464;0005623;0005886;0071944	-	-	-	-	-	C1	6.73	7.34	6.83	7.55	5.72	6.04	5.87	6.08	5.87	6	5.92	6.08	5.46	5.36	5.45	5.55
NM_001172415	573	BAG1	BCL2-associated athanogene;Bcl-2 associating athanogene-1 protein;Bcl-2-binding protein;glucocortoid receptor-associated protein RAP46;receptor-associated protein, 46-KD	apoptotic process (0006915);obsolete death (0016265);cell surface receptor signaling pathway (0007166);cellular response to heat (0034605);chaperone cofactor-dependent protein refolding (0070389);cellular protein metabolic process (0044267);intracellular signal transduction (0035556);regulation of cellular response to heat (1900034);negative regulation of motor neuron apoptotic process (2000672);…	0006915;0012501;0008219;0016265;0044699;0008150;0044763;0009987;0007166;0007165;0050794;0050789;0065007;0007154;0044700;0023052;0051716;0050896;0034605;0009408;0006950;0009266;0009628;0033554;0070389;0042026;0006457;0044267;0019538;0043170;0071704;0008152;0044238;0044260;0044237;0061077;0035556;0043066;0042981;0043067;0010941;0043069;0060548;0048523;0048519;1900034;0080135;0080134;0048583;2000672…	signal transducer activity, downstream of receptor (0005057);molecular transducer activity (0060089);chaperone binding (0051087)	0005057;0004871;0060089;0003674;0005515;0005488;0051087	cytosol (0005829);nucleus (0005634)	0005737;0044424;0044464;0005575;0005623;0005622;0005829;0044444;0005634;0043231;0043227;0043226;0043229	-	-	-	-	-	C1	11.86	12.11	12.1	12.31	11.31	11.55	11.37	11.65	11.43	11.58	11.49	11.48	11.33	11.65	11.32	11.59
NM_017707	55616	ASAP3	ArfGAP with SH3 domain, ankyrin repeat and PH domain 3;ARF6 GTPase-activating protein;ArfGAP with SH3 domain, ankyrin repeat and PH domain 3 1;centaurin, beta 6;development and differentiation enhancing factor-like 1;development and differentiation-enhancing factor-like 1;protein up-regulated in liver cancer 1;up-regulated in liver cancer 1 (UPLC1)	cell migration (0016477);positive regulation of GTPase activity (0043547);positive regulation of metabolic process (0009893);regulation of stress fiber assembly (0051492)	0016477;0048870;0006928;0044763;0009987;0008150;0044699;0040011;0051674;0051179;0043547;0043087;0051336;0050790;0019222;0050789;0065007;0065009;0051345;0043085;0009893;0048518;0044093;0051492;0032231;0032956;0032970;0050794;0051493;0033043;0051128;0044087;1902903;0110020	GTPase activator activity (0005096);zinc ion binding (0008270);protein binding (0005515)	0005096;0008047;0030234;0098772;0003674;0030695;0060589;0008270;0046914;0046872;0043169;0043167;0005488;0005515	cytoplasm (0005737);focal adhesion (0005925);ruffle (0001726)	0005737;0044424;0044464;0005575;0005623;0005622;0005925;0005924;0005912;0070161;0030054;0030055;0001726;0042995;0031252;0120025	-	-	-	-	-	C1	7.33	7.77	7.68	7.57	6.9	6.97	6.89	6.79	6.94	6.92	6.93	6.93	6.75	6.89	6.88	6.99
NM_001242901	100131094	DPP9-AS1	DPP9 antisense RNA 1	-	-	-	-	-	-	-	-	-	-	-	C1	11.19	10.92	11.04	10.74	11.13	10.6	10.09	10.27	10.42	10.28	10.06	10.61	10.5	10.28	10.49	10.49
NM_020436	57167	SALL4	spalt-like transcription factor 4;zinc finger protein 797;zinc finger protein SALL4	embryonic limb morphogenesis (0030326);inner cell mass cell proliferation (0001833);negative regulation of transcription from RNA polymerase II promoter (0000122);neural tube closure (0001843);positive regulation of transcription from RNA polymerase II promoter (0045944);somatic stem cell population maintenance (0035019);negative regulation of cell differentiation (0045596);stem cell development …	0030326;0035108;0035107;0009653;0032502;0008150;0048856;0044767;0044699;0048736;0007275;0044707;0032501;0060173;0035113;0048598;0009790;0001833;0008283;0001832;0048589;0040007;0001824;0001701;0043009;0009792;0000122;0006357;0006355;0010468;0060255;0019222;0050789;0065007;1903506;2001141;0010556;0009889;0031326;0031323;0050794;0051252;0019219;0051171;0080090;2000112;0045892;0010629;0010605;0009892…	DNA binding (0003677);metal ion binding (0046872)	0003677;0003676;0097159;0005488;0003674;1901363;0046872;0043169;0043167	cytoplasm (0005737);heterochromatin (0000792);nucleoplasm (0005654);protein complex (0043234)	0005737;0044424;0044464;0005575;0005623;0005622;0000792;0000785;0032991;0044427;0044446;0044422;0043226;0043229;0005694;0043232;0043228;0043231;0043227;0005654;0044428;0005634;0031981;0070013;0043233;0031974;0043234	-	-	-	-	-	C1	10.13	10.2	10.54	10.46	8.56	8.8	8.92	8.91	8.82	8.81	8.93	8.81	8.37	8.33	8.6	8.5
NM_002658	5328	PLAU	plasminogen activator, urokinase;U-plasminogen activator;plasminogen activator, urinary	blood coagulation (0007596);chemotaxis (0006935);fibrinolysis (0042730);plasminogen activation (0031639);regulation of cell adhesion mediated by integrin (0033628);regulation of receptor activity (0010469);regulation of smooth muscle cell-matrix adhesion (2000097);signal transduction (0007165);smooth muscle cell migration (0014909);angiogenesis (0001525);spermatogenesis (0007283);embryo implantat…	0007596;0007599;0050878;0044707;0032501;0008150;0044699;0065008;0065007;0050817;0042060;0009611;0006950;0050896;0006935;0042330;0040011;0009605;0042221;0042730;0030195;0030193;0032101;0048583;0050789;0050818;0051239;0061041;1903034;0080134;1900046;0050819;0051241;0048519;0061045;0032102;0048585;1903035;1900047;0031639;0031638;0016485;0006508;0019538;0043170;0071704;0008152;0044238;0051604;0010467…	serine-type endopeptidase activity (0004252);kinase activity (0016301);protein binding (0005515)	0004252;0004175;0070011;0008233;0016787;0003824;0003674;0008236;0017171;0016301;0016772;0016740;0005515;0005488	cell surface (0009986);extracellular exosome (0070062);0031988;extracellular membrane-bounded organelle (0065010);focal adhesion (0005925);plasma membrane (0005886)	0009986;0044464;0005575;0005623;0070062;0031988;0031982;0043226;0043227;0065010;0043230;0044421;0005576;1903561;0005615;0005925;0005924;0005912;0070161;0030054;0030055;0005886;0016020;0071944	-	-	-	-	-	C1	8.17	8.32	8.35	8.34	6.77	7.16	6.79	6.75	6.95	7.18	6.98	6.95	7.24	7.07	7.14	7.01
NM_018357	55323	LARP6	La ribonucleoprotein domain family, member 6;acheron;death-associated LA motif protein	regulation of translation (0006417);RNA processing (0006396)	0006417;0010608;0010468;0060255;0019222;0050789;0065007;0008150;0032268;0031323;0050794;0051246;0080090;2000112;0010556;0009889;0031326;0006396;0016070;0044260;0043170;0071704;0008152;0044237;0009987;0090304;0006139;0006725;0034641;0006807;0044238;0046483;1901360;0010467;0051171;0034248	nucleotide binding (0000166);RNA binding (0003723)	0000166;0036094;0005488;0003674;1901265;0097159;1901363;0003723;0003676	cytoplasm (0005737);nucleus (0005634);intracellular ribonucleoprotein complex (0030529)	0005737;0044424;0044464;0005575;0005623;0005622;0005634;0043231;0043227;0043226;0043229;0030529;0032991;1990904	-	-	-	-	-	C1	9.48	9.25	9.75	9.48	8.14	8.21	8.32	8.24	8.28	8.29	8.29	8.15	8.23	8.22	8.25	7.99
NM_002546	4982	TNFRSF11B	tumor necrosis factor receptor superfamily, member 11b;osteoclastogenesis inhibitory factor;osteoprotegerin	apoptotic process (0006915);obsolete death (0016265);extracellular matrix organization (0030198);negative regulation of bone resorption (0045779);negative regulation of odontogenesis of dentin-containing tooth (0042489);response to arsenic-containing substance (0046685);response to drug (0042493);response to estrogen (0043627);response to steroid hormone (0048545);response to magnesium ion (00320…	0006915;0012501;0008219;0016265;0044699;0008150;0044763;0009987;0030198;0043062;0016043;0071840;0045779;0032845;0032844;0050789;0065007;0048519;0045124;0046850;0034103;0051239;0046851;0034104;0051241;0042489;0042483;0042481;2000027;0022603;0050793;2000026;0051093;0042487;0046685;0042221;0050896;0042493;0043627;0048545;0009725;0009719;0010033;0014070;0033993;0032026;0010038;0010035;0007584;0031667…	cytokine activity (0005125);receptor activity (0004872)	0005125;0005102;0005515;0005488;0003674;0004872;0060089	extracellular space (0005615);proteinaceous extracellular matrix (0005578)	0005576;0005575;0005615;0044421;0005578;0031012	-	-	-	-	-	C1	7.45	7.91	7.96	7.95	6.61	6.65	6.72	6.56	6.79	6.58	6.66	6.59	5.95	5.8	6.15	6.05
NM_001082968	146691	TOM1L2	target of myb1 like 2 membrane trafficking protein;target of Myb-like protein 2;target of myb1-like 2	intracellular protein transport (0006886);negative regulation of mitotic nuclear division (0045839);negative regulation of cell division (0051782);signal transduction (0007165);single-organism cellular process (0044763)	0006886;0015031;0008104;0033036;0051179;0008150;0045184;0051234;0071702;0006810;0046907;0051649;0051641;0034613;0070727;0045839;0007088;0007346;0051726;0050794;0050789;0065007;0010564;0051783;0033043;0051128;0051302;0010948;0045786;0048523;0048519;0045930;0051784;0010639;0051129;0051782;0007165;0007154;0044763;0009987;0044699;0044700;0023052;0051716;0050896;0015833;0042886;0071705	clathrin binding (0030276);protein kinase binding (0019901)	0030276;0005515;0005488;0003674;0019901;0019900;0019899	extracellular exosome (0070062);0031988;extracellular membrane-bounded organelle (0065010);intracellular (0005622)	0070062;0031988;0031982;0043226;0005575;0043227;0065010;0043230;0044421;0005576;1903561;0005622;0044464;0005623;0005615	-	-	-	-	-	C1	8.28	8.47	8.44	8.59	7.73	7.84	8	7.8	7.85	7.87	7.79	7.88	7.9	7.78	7.72	7.69
NM_000543	6609	SMPD1	sphingomyelin phosphodiesterase 1, acid lysosomal;acid sphingomyelinase	ceramide biosynthetic process (0046513);glycosphingolipid metabolic process (0006687);negative regulation of MAP kinase activity (0043407);nervous system development (0007399);positive regulation of apoptotic process (0043065);positive regulation of protein dephosphorylation (0035307);response to cocaine (0042220);response to endogenous stimulus (0009719);response to drug (0042493);signal transdu…	0046513;0006672;0006665;0006643;0044255;0006629;0044238;0008152;0008150;0044710;0044699;0071704;0044237;0009987;0044763;1901564;0006807;0043603;0034641;0030148;0046467;0008610;0044711;0009058;1901576;0044249;1901566;0043604;0044271;0006687;0006664;1903509;1901135;0043407;0043405;0043408;0001932;0031399;0032268;0031323;0019222;0050789;0065007;0050794;0051246;0060255;0080090;0042325;0019220;0051174…	hydrolase activity, acting on glycosyl bonds (0016798);sphingomyelin phosphodiesterase activity (0004767);protein binding (0005515)	0016798;0016787;0003824;0003674;0004767;0004620;0016298;0016788;0008081;0042578;0005515;0005488	endosome (0005768);extracellular exosome (0070062);0031988;extracellular membrane-bounded organelle (0065010);lamellar body (0042599);0016023;lysosomal lumen (0043202);plasma membrane (0005886)	0005768;0043231;0043227;0043226;0005575;0043229;0044424;0044464;0005623;0005622;0044444;0005737;0012505;0070062;0031988;0031982;0065010;0043230;0044421;0005576;1903561;0005615;0042599;0030141;0016023;0031410;0043202;0005775;0044437;0044446;0044422;0005773;0070013;0043233;0031974;0005764;0000323;0005886;0016020;0071944;0097708;0099503	-	-	-	-	-	C1	6.92	7.12	7.43	7.26	6.37	6.67	6.28	6.82	6.33	6.62	6.34	6.49	6.5	6.63	6.47	6.49
NM_004055	726	CAPN5	calpain 5;calpain htra-3;new calpain 3	proteolysis (0006508);signal transduction (0007165);ovarian follicle development (0001541);luteinization (0001553);granulosa cell differentiation (0060014)	0006508;0019538;0043170;0071704;0008152;0008150;0044238;0007165;0050794;0050789;0065007;0007154;0044763;0009987;0044699;0044700;0023052;0051716;0050896;0001541;0022602;0048511;0042698;0044702;0022414;0048609;0032504;0000003;0032501;0044767;0032502;0048608;0003006;0048856;0061458;0048731;0007275;0044707;0008585;0008406;0048513;0045137;0007548;0046545;0046660;0001553;0060014;0030855;0030154;0048869…	calcium-dependent cysteine-type endopeptidase activity (0004198)	0004198;0004197;0004175;0070011;0008233;0016787;0003824;0003674;0008234	cell surface (0009986);cytoplasm (0005737);extracellular exosome (0070062);0031988;extracellular membrane-bounded organelle (0065010);focal adhesion (0005925)	0009986;0044464;0005575;0005623;0005737;0044424;0005622;0070062;0031988;0031982;0043226;0043227;0065010;0043230;0044421;0005576;1903561;0005925;0005924;0005912;0070161;0030054;0030055;0005615	-	-	-	-	-	C1	9.52	9.84	9.66	10.09	7.88	8.29	7.98	8.39	7.98	8.5	8.09	8.62	8.12	8.62	8.05	8.21
NM_002291	3912	LAMB1	laminin, beta 1;laminin B1 chain	axon guidance (0007411);embryo implantation (0007566);endodermal cell differentiation (0035987);extracellular matrix disassembly (0022617);negative regulation of cell adhesion (0007162);neuronal-glial interaction involved in cerebral cortex radial glia guided migration (0021812);odontogenesis (0042476);positive regulation of cell migration (0030335);positive regulation of epithelial cell prolifer…	0007411;0097485;0006928;0044763;0009987;0008150;0044699;0006935;0042330;0040011;0009605;0050896;0042221;0048812;0048858;0030030;0016043;0071840;0032990;0032989;0009653;0032502;0048856;0048869;0044767;0000902;0031175;0048666;0048468;0030154;0030182;0048699;0022008;0007399;0048731;0007275;0044707;0032501;0007409;0048667;0000904;0061564;0007155;0022610;0007566;0044702;0022414;0007565;0044703;0051704…	extracellular matrix structural constituent (0005201);glycosphingolipid binding (0043208);integrin binding (0005178);enzyme binding (0019899)	0005201;0005198;0003674;0043208;0046625;0008289;0005488;0051861;0097367;0005178;0005102;0005515;0032403;0044877;0050839;0019899	extracellular exosome (0070062);0031988;extracellular membrane-bounded organelle (0065010);laminin-1 complex (0005606);laminin-10 complex (0043259);laminin-2 complex (0005607);laminin-8 complex (0043257);perinuclear region of cytoplasm (0048471)	0005604;0044420;0005575;0031012;0044421;0005576;0005578;0070062;0031988;0031982;0043226;0043227;0065010;0043230;1903561;0005615;0005606;0043256;0043234;0032991;0005605;0043259;0005607;0043257;0048471;0044444;0044424;0044464;0005623;0005622;0005737	-	-	-	-	-	C1	9.62	9.7	9.9	9.61	8.57	9.17	8.61	8.99	8.86	9.33	8.64	8.96	8.67	9.36	8.94	9.01
NM_003316	7267	TTC3	tetratricopeptide repeat domain 3;RING finger protein 105;TPR repeat protein 3;TPR repeat protein D;tetratricopeptide repeat protein 3	negative regulation of cell morphogenesis involved in differentiation (0010771);negative regulation of neuron differentiation (0045665);protein K48-linked ubiquitination (0070936);ubiquitin-dependent protein catabolic process (0006511)	0010771;0010721;0045596;0045595;0050793;0050789;0065007;0008150;0050794;0048523;0048519;0051093;0060284;0010769;0022604;0022603;0051128;0051129;0045665;0045664;0050767;0051960;2000026;0051239;0048699;0022008;0030154;0048869;0044763;0009987;0044699;0044767;0032502;0007399;0048731;0048856;0007275;0044707;0032501;0050768;0051961;0051241;0070936;0000209;0016567;0032446;0070647;0006464;0036211;0019538…	ligase activity (0016874);ubiquitin-protein transferase activity (0004842);zinc ion binding (0008270);protein binding (0005515)	0016874;0003824;0003674;0004842;0019787;0016740;0008270;0046914;0046872;0043169;0043167;0005488;0005515	mitochondrion (0005739);nucleoplasm (0005654);vacuole (0005773)	0005739;0043231;0043227;0043226;0005575;0043229;0044424;0044464;0005623;0005622;0044444;0005737;0005654;0044428;0044446;0044422;0005634;0031981;0070013;0043233;0031974;0005773	-	-	-	-	-	C1	10.38	10.45	10.34	10.48	9.8	9.77	9.82	9.74	9.77	9.84	9.84	9.59	9.68	9.58	9.65	9.53
NM_022114	63976	PRDM16	PR domain containing 16;MDS1/EVI1-like gene 1;transcription factor MEL1	brown fat cell differentiation (0050873);chromatin organization (0006325);macromolecular complex subunit organization (0043933);negative regulation of granulocyte differentiation (0030853);negative regulation of transcription from RNA polymerase II promoter (0000122);negative regulation of transforming growth factor beta receptor signaling pathway (0030512);neurogenesis (0022008);palate developme…	0050873;0045444;0030154;0048869;0044763;0009987;0008150;0044699;0044767;0032502;0006325;0043933;0016043;0071840;0051276;0006996;0030853;0002762;0002761;0045637;0045595;0050793;0050789;0065007;0050794;1903706;0002682;2000026;0051239;1902105;0045638;0045596;0048523;0048519;0051093;1903707;0002683;0051241;1902106;0030852;0000122;0006357;0006355;0010468;0060255;0019222;1903506;2001141;0010556;0009889…	activating transcription factor binding (0033613);metal ion binding (0046872);sequence-specific DNA binding (0043565);transcription coactivator activity (0003713);SMAD binding (0046332)	0033613;0008134;0005515;0005488;0003674;0046872;0043169;0043167;0043565;0003677;0003676;0097159;1901363;0003713;0003712;0000989;0000988;0046332	cytosol (0005829);nucleus (0005634);transcriptional repressor complex (0017053);protein complex (0043234)	0005829;0044444;0044424;0044464;0005575;0005623;0005622;0005737;0005634;0043231;0043227;0043226;0043229;0017053;0043234;0032991	-	-	-	-	-	C1	7.01	7.22	7.22	7.33	6.1	6.49	6.43	6.62	6.31	6.74	6.33	6.84	6.07	6.43	6.18	6.1
NM_017957	55040	EPN3	epsin 3;EPS-15-interacting protein 3	-	-	lipid binding (0008289);EH domain binding (1990175)	0008289;0005488;0003674;0005515;1990175;0019904	clathrin-coated vesicle (0030136);0016023;0031988;clathrin-coated pit (0005905);extracellular exosome (0070062);extracellular membrane-bounded organelle (0065010);extrinsic component of plasma membrane (0019897);nucleus (0005634);perinuclear region of cytoplasm (0048471)	0030136;0030135;0016023;0031410;0031982;0043226;0005575;0043229;0044424;0044464;0005623;0005622;0044444;0005737;0031988;0043227;0043231;0005905;0098589;0016020;0044425;0098805;0012505;0070062;0065010;0043230;0044421;0005576;1903561;0019897;0019898;0044459;0005886;0071944;0005634;0048471;0097708;0005615	-	-	-	-	-	C1	11.39	11.47	11.68	11.55	10.68	10.98	10.85	10.85	10.74	11.07	10.89	11.03	10.85	11.11	10.92	10.91
NM_021994	11179	ZNF277	zinc finger protein 277;nuclear receptor-interacting factor 4;zinc finger protein (C2H2 type) 277;zinc finger protein 277 pseudogene	cellular response to hydrogen peroxide (0070301);regulation of cellular senescence (2000772);regulation of transcription, DNA-templated (0006355);transcription, DNA-templated (0006351)	0070301;0034614;0000302;0006979;0006950;0050896;0008150;1901700;0042221;0034599;0033554;0051716;0009987;0070887;1901701;0042542;0010035;2000772;0080135;0050794;0050789;0065007;0080134;0048583;0090342;0050793;0006355;0010468;0060255;0019222;1903506;2001141;0010556;0009889;0031326;0031323;0051252;0019219;0051171;0080090;2000112;0006351;0034645;0009059;0043170;0071704;0008152;1901576;0009058;0044249…	metal ion binding (0046872);RNA polymerase II core promoter sequence-specific DNA binding (0000979)	0046872;0043169;0043167;0005488;0003674;0000979;0000977;0000976;0043565;0003677;0003676;0097159;1901363;0044212;0000975;0001067;0001012;0001046;0001047;1990837;0003690	nucleus (0005634)	0005634;0043231;0043227;0043226;0005575;0043229;0044424;0044464;0005623;0005622	-	-	-	-	-	C1	9.99	9.9	10.23	10.31	9.34	9.29	9.46	9.56	9.74	9.29	9.54	9.42	9.28	9.37	9.43	9.48
NM_001123040	646450	ARIH2OS	ariadne homolog 2 opposite strand;ariadne-2 homolog opposite strand protein	-	-	-	-	integral component of membrane (0016021)	0016021;0031224;0044425;0005575;0016020	-	-	-	-	-	C1	6.23	6.33	6.57	6.42	5.72	5.48	5.76	5.89	5.7	5.83	5.8	5.84	5.69	5.72	5.72	5.74
NM_015395	25851	TECPR1	tectonin beta-propeller repeat containing 1	0000046;organelle membrane fusion (0090174);vacuole fusion (0097576);cellular response to starvation (0009267);single-organism catabolic process (0044712)	0000046;0090174;0044801;0044802;0044763;0009987;0008150;0044699;0061024;0016043;0071840;0061025;0097576;0007033;0006996;0048284;1902589;0016236;0006914;0044248;0009056;0008152;0044237;0009267;0031669;0031667;0009991;0009605;0050896;0031668;0007154;0051716;0071496;0033554;0006950;0042594;0044712;0044710;0043241;0032984;0022411;0043933;0071822	phosphatidylinositol-3-phosphate binding (0032266);protein binding (0005515)	0032266;1901981;0035091;0005543;0008289;0005488;0003674;0043168;0043167;0005515	autophagosome membrane (0000421);cytoplasmic vesicle (0031410);integral component of membrane (0016021);lysosomal membrane (0005765)	0000421;0005774;0044437;0044444;0044424;0044464;0005575;0005623;0005622;0005737;0044446;0044422;0043226;0043229;0005773;0043231;0043227;0098588;0031090;0016020;0098805;0005776;0031410;0031982;0016021;0031224;0044425;0005765;0005764;0000323;0098852;0097708	-	-	-	-	-	C1	9.38	9.46	9.61	9.76	8.42	8.57	8.43	8.62	8.5	8.7	8.54	8.75	8.61	8.54	8.4	8.59
NM_033446	89853	MVB12B	multivesicular body subunit 12B;ESCRT-I complex subunit MVB12B;family with sequence similarity 125, member B	positive regulation of viral process (0048524);positive regulation of cellular process (0048522);protein transport (0015031);regulation of epidermal growth factor receptor signaling pathway (0042058);ubiquitin-dependent protein catabolic process via the multivesicular body sorting pathway (0043162);virus maturation (0019075);multi-organism cellular process (0044764)	0048524;0043902;0043900;0050789;0065007;0008150;0048518;0048522;0050794;0050792;0043903;0015031;0008104;0033036;0051179;0045184;0051234;0071702;0006810;0042058;1901184;0009966;0010646;0023051;0048583;0043162;0006511;0019941;0043632;0044265;0009057;0043170;0071704;0008152;1901575;0009056;0044248;0044237;0009987;0044260;0051603;0006508;0019538;0044238;0044257;0030163;0044267;0019075;0016032;0044403…	lipid binding (0008289);ubiquitin binding (0043130)	0008289;0005488;0003674;0005515;0043130;0032182	cytosol (0005829);early endosome (0005769);ESCRT I complex (0000813);extracellular exosome (0070062);0031988;extracellular membrane-bounded organelle (0065010);late endosome membrane (0031902);nucleus (0005634);plasma membrane (0005886)	0005829;0044444;0044424;0044464;0005575;0005623;0005622;0005737;0005769;0005768;0043231;0043227;0043226;0043229;0012505;0000813;0036452;0043234;0032991;0044440;0044446;0044422;0098796;0044425;0016020;0010008;0098588;0031090;0098805;0070062;0031988;0031982;0065010;0043230;0044421;0005576;1903561;0005770;0031902;0005634;0005886;0071944;0044433;0031410;0097708;0005615	-	-	-	-	-	C1	9.07	8.85	9.11	8.86	8.29	8.41	8.33	8.34	8.34	8.44	8.3	8.25	8.33	8.25	8.19	8.08
NM_144608	124790	HEXIM2	hexamethylene bis-acetamide inducible 2;MAQ1 paralog;hexamethylene bis-acetamide-inducible protein 2;hexamethylene-bis-acetamide-inducible transcript 2	negative regulation of cyclin-dependent protein serine/threonine kinase activity (0045736);negative regulation of transcription from RNA polymerase II promoter (0000122);transcription, DNA-templated (0006351)	0045736;0000079;0051726;0050794;0050789;0065007;0008150;0071900;0045859;0001932;0031399;0032268;0031323;0019222;0051246;0060255;0080090;0042325;0019220;0051174;0043549;0051338;0050790;0065009;1904029;0045786;0048523;0048519;0071901;0006469;0001933;0031400;0032269;0031324;0009892;0051248;0010605;0042326;0045936;0010563;0033673;0051348;0043086;0044092;1904030;0000122;0006357;0006355;0010468;1903506…	cyclin-dependent protein serine/threonine kinase inhibitor activity (0004861);snRNA binding (0017069);protein binding (0005515)	0004861;0016538;0019887;0019207;0030234;0098772;0003674;0030291;0004860;0019210;0004857;0017069;0003723;0003676;0097159;0005488;1901363;0005515	cytoplasm (0005737);nucleoplasm (0005654)	0005737;0044424;0044464;0005575;0005623;0005622;0005654;0044428;0044446;0044422;0043226;0043229;0005634;0043231;0043227;0031981;0070013;0043233;0031974	-	-	-	-	-	C1	11.45	11.37	11.74	11.64	10.87	10.8	10.96	10.81	11.03	10.94	10.97	10.84	10.58	10.63	10.61	10.6
NM_181334	553158	PRR5-ARHGAP8	PRR5-ARHGAP8 readthrough;PRR5-ARHGAP8 fusion	signal transduction (0007165);single-organism cellular process (0044763)	0007165;0050794;0050789;0065007;0008150;0007154;0044763;0009987;0044699;0044700;0023052;0051716;0050896	-	-	intracellular (0005622)	0005622;0044464;0005575;0005623	-	-	-	-	-	C1	9.03	9.45	9.61	9.47	8.12	8.47	8.14	8.3	8.19	8.33	8.18	8.59	8.18	8.15	8.19	8.11
NM_003382	7434	VIPR2	vasoactive intestinal peptide receptor 2;PACAP type III receptor;VIP and PACAP receptor 2;helodermin-preferring VIP receptor;pituitary adenylate cyclase-activating polypeptide type III receptor	activation of adenylate cyclase activity (0007190);cell-cell signaling (0007267);negative regulation of smooth muscle cell proliferation (0048662);G-protein coupled receptor signaling pathway (0007186);cell surface receptor signaling pathway (0007166)	0007190;0045762;0030819;0030804;0030801;0030799;0006140;0019219;0031323;0019222;0050789;0065007;0008150;0050794;0051171;0080090;0019220;0051174;0045981;0045935;0031325;0009893;0048518;0048522;0051173;0045937;0010562;0030802;0030808;0031326;0009889;0030810;0031328;0009891;0030816;0030814;1900542;1900544;0030817;1900371;1900373;0031281;0031279;0050790;0065009;0043085;0044093;0045761;0051339;0051349…	vasoactive intestinal polypeptide receptor activity (0004999)	0004930;0004888;0038023;0004871;0060089;0003674;0004872;0004999;0099600	integral component of plasma membrane (0005887)	0005887;0016021;0031224;0044425;0005575;0016020;0031226;0044459;0044464;0005623;0005886;0071944	-	-	-	-	-	C1	6.02	6.06	6.44	6.22	5.37	5.44	5.36	5.33	5.34	5.24	5.33	5.54	5.32	5.33	5.3	5.31
NM_013332	29923	HILPDA	hypoxia inducible lipid droplet-associated;hypoxia inducible gene 2;hypoxia-inducible gene 2 protein;hypoxia-inducible protein 2	autocrine signaling (0035425);positive regulation of cell proliferation (0008284);positive regulation of cytokine production (0001819);positive regulation of defense response to virus by host (0002230);positive regulation of lipid storage (0010884);response to stress (0006950)	0035425;0007267;0007154;0044763;0009987;0008150;0044699;0044700;0023052;0008284;0042127;0050794;0050789;0065007;0048522;0048518;0001819;0001817;0051239;0051240;0002230;0050691;0050688;0002697;0002682;0002831;0048583;0031347;0080134;0032101;0043900;0010884;0010883;0032879;0006950;0050896;0065008;1905952;1905954	receptor binding (0005102)	0005102;0005515;0005488;0003674	cell surface (0009986);extracellular space (0005615);integral component of membrane (0016021);lipid droplet (0005811);secretory granule (0030141);0016023;0031988;intracellular membrane-bounded organelle (0043231)	0009986;0044464;0005575;0005623;0005615;0044421;0005576;0016021;0031224;0044425;0016020;0005811;0043232;0043228;0043226;0043229;0044424;0005622;0030141;0016023;0031410;0031982;0044444;0005737;0031988;0043227;0043231;0012505;0097708;0099503	-	-	-	FCDM3_peak_702 (6.90630,AP1,ER,SP1)	FCDM3_peak_702 (6.90630,AP1,ER,SP1)	C1	13.23	13.36	13.52	13.51	12.23	12.35	12.23	12.23	12.34	12.43	12.19	12.26	12.46	12.34	12.22	12.36
NM_006254	5580	PRKCD	protein kinase C, delta;protein kinase C delta VIII;tyrosine-protein kinase PRKCD	activation of phospholipase C activity (0007202);obsolete death (0016265);B cell proliferation (0042100);cell cycle (0007049);cellular component disassembly involved in execution phase of apoptosis (0006921);cellular senescence (0090398);defense response to bacterium (0042742);epidermal growth factor receptor signaling pathway (0007173);Fc-gamma receptor signaling pathway involved in phagocytosis…	0007202;0010863;0010518;0010517;0060191;0051336;0050790;0019222;0050789;0065007;0008150;0065009;0060193;0051345;0043085;0009893;0048518;0044093;1900274;0006915;0012501;0008219;0016265;0044699;0044763;0009987;0042100;0042113;0046649;0045321;0001775;0002376;0046651;0032943;0070661;0008283;0007596;0007599;0050878;0044707;0032501;0065008;0050817;0042060;0009611;0006950;0050896;0007049;0006921;0022411…	ATP binding (0005524);purine ribonucleoside binding (0032550);calcium-independent protein kinase C activity (0004699);enzyme activator activity (0008047);enzyme binding (0019899);insulin receptor substrate binding (0043560);metal ion binding (0046872);non-membrane spanning protein tyrosine kinase activity (0004715)	0005524;0032550;0001883;0001882;0036094;0005488;0003674;0097159;0097367;1901363;0032549;0032559;0030554;0017076;0000166;1901265;0032555;0032553;0035639;0043168;0043167;0004699;0004697;0004674;0004672;0016301;0016772;0016740;0003824;0016773;0008047;0030234;0098772;0019899;0005515;0043560;0046872;0043169;0004715;0004713	cell-cell junction (0005911);cytosol (0005829);endoplasmic reticulum (0005783);extracellular exosome (0070062);0031988;extracellular membrane-bounded organelle (0065010);mitochondrion (0005739);nuclear matrix (0016363);nucleoplasm (0005654);perinuclear region of cytoplasm (0048471);plasma membrane (0005886)	0005911;0030054;0005575;0005737;0044424;0044464;0005623;0005622;0005829;0044444;0005783;0043231;0043227;0043226;0043229;0012505;0070062;0031988;0031982;0065010;0043230;0044421;0005576;1903561;0005739;0016363;0044428;0044446;0044422;0005634;0034399;0031981;0070013;0043233;0031974;0005654;0048471;0005886;0016020;0071944;0005615	-	-	-	-	-	C1	10.81	10.95	10.88	10.83	9.98	10.14	9.94	10.13	10.02	10.26	10.05	10.22	10.08	10.04	10.02	10.02
NM_006618	10765	KDM5B	lysine (K)-specific demethylase 5B;RBP2-H1;cancer/testis antigen 31;histone demethylase JARID1B;jumonji, AT rich interactive domain 1B;jumonji/ARID domain-containing protein 1B;protein phosphatase 1, regulatory subunit 98;putative DNA/chromatin binding motif;retinoblastoma-binding protein 2 homolog 1;retinoblastoma-binding protein 2, homolog 1A	macromolecular complex subunit organization (0043933);0016568;single-organism organelle organization (1902589);histone H3-K4 demethylation, trimethyl-H3-K4-specific (0034721);negative regulation of transcription, DNA-templated (0045892);rhythmic process (0048511);transcription, DNA-templated (0006351);oxidation-reduction process (0055114)	0006325;0043933;0016043;0009987;0008150;0071840;0051276;0006996;0034720;0070076;0016577;0006482;0008214;0006464;0036211;0019538;0043170;0071704;0008152;0044238;0043412;0044267;0044260;0044237;0044763;0044699;0070988;0044710;0016570;0016569;0016568;1902589;0034721;0045892;0006355;0010468;0060255;0019222;0050789;0065007;1903506;2001141;0010556;0009889;0031326;0031323;0050794;0051252;0019219;0051171…	DNA binding (0003677);histone demethylase activity (H3-dimethyl-K4 specific) (0034648);histone demethylase activity (H3-trimethyl-K4 specific) (0034647);oxidoreductase activity, acting on paired donors, with incorporation or reduction of molecular oxygen, 2-oxoglutarate as one donor, and incorporation of one atom each of oxygen into both donors (0016706);transcription factor activity, sequence-sp…	0003677;0003676;0097159;0005488;0003674;1901363;0034648;0032453;0032452;0032451;0003824;0034647;0016706;0016705;0016491;0051213;0003700;0001071;0003714;0003712;0000989;0000988;0008270;0046914;0046872;0043169;0043167;0005515	cytoplasm (0005737);nucleoplasm (0005654)	0005737;0044424;0044464;0005575;0005623;0005622;0005654;0044428;0044446;0044422;0043226;0043229;0005634;0043231;0043227;0031981;0070013;0043233;0031974	-	-	-	-	-	C1	10.83	10.85	10.87	10.79	10.13	10.03	10.09	10.08	10.13	10.15	10.22	10.02	9.99	9.83	9.9	9.67
ENST00000546413	-	-	-	-	-	-	-	-	-	-	-	-	-	-	C1	8.37	8.56	8.46	8.36	7.68	7.56	7.6	7.81	7.79	7.69	7.46	7.52	7.68	7.85	7.56	7.65
NM_007112	7059	THBS3	thrombospondin 3	bone trabecula formation (0060346);cell-matrix adhesion (0007160);growth plate cartilage development (0003417);developmental growth involved in morphogenesis (0060560);ossification involved in bone maturation (0043931)	0060346;0060343;0044767;0032502;0008150;0044699;0048646;0009653;0048856;0009887;0048513;0048731;0007275;0044707;0032501;0061383;0048705;0001501;0061430;0007160;0031589;0007155;0022610;0003417;0060351;0051216;0061448;0009888;0060350;0060349;0060348;0003416;0035265;0048589;0040007;0060560;0043931;0001503;0070977;0048799;0071695;0021700;0098868	calcium ion binding (0005509);heparin binding (0008201)	0005509;0046872;0043169;0043167;0005488;0003674;0008201;0005539;0097367;0043168;1901681	extracellular region (0005576);perinuclear region of cytoplasm (0048471)	0005576;0005575;0048471;0044444;0044424;0044464;0005623;0005622;0005737	-	-	-	-	-	C1	9.4	9.51	9.63	9.56	8.45	8.5	8.55	8.62	8.57	8.51	8.35	8.28	8.75	8.51	8.42	8.42
NM_032023	83937	RASSF4	Ras association (RalGDS/AF-6) domain family member 4;Ras association (RalGDS/AF-6) domain family 4;Ras association domain family 4;tumor suppressor RASSF4	cell cycle (0007049);signal transduction (0007165)	0007049;0044763;0009987;0008150;0044699;0007165;0050794;0050789;0065007;0007154;0044700;0023052;0051716;0050896	protein binding (0005515)	0005515;0005488;0003674	-	-	-	-	-	-	-	C1	5.65	5.89	5.82	6.15	5.13	5.03	5.28	5.2	5.16	5.17	5.13	5.16	5.31	5.07	5	5.04
NM_000849	2947	GSTM3	glutathione S-transferase mu 3 (brain);GST class-mu 3;S-(hydroxyalkyl)glutathione lyase M3;brain GST;brain type mu-glutathione S-transferase;glutathione S-alkyltransferase M3;glutathione S-aralkyltransferase M3;glutathione S-aryltransferase M3;glutathione S-transferase M3 (brain);glutathione S-transferase, Mu-3;hGSTM3-3	cellular detoxification of nitrogen compound (0070458);establishment of blood-nerve barrier (0008065);glutathione derivative biosynthetic process (1901687);glutathione metabolic process (0006749);nitrobenzene metabolic process (0018916);response to estrogen (0043627);response to steroid hormone (0048545);small molecule metabolic process (0044281);xenobiotic catabolic process (0042178)	0070458;0034641;0006807;0008152;0008150;0044237;0009987;0044710;0044699;0044763;0051410;0098754;0009636;0042221;0050896;1901698;0033554;0006950;0051716;0008065;0001885;0002064;0048468;0048856;0032502;0048869;0044767;0030154;0030855;0060429;0009888;0003158;0045446;0007422;0048731;0007275;0044707;0032501;0007399;1901687;0044272;0006790;0044249;0009058;0044711;1901566;1901564;0071704;1901576;1901685…	enzyme binding (0019899);glutathione binding (0043295);glutathione transferase activity (0004364);protein homodimerization activity (0042803)	0019899;0005515;0005488;0003674;0043295;0043168;0043167;0072341;1900750;0042277;0033218;1901681;0004364;0016765;0016740;0003824;0042802;0042803;0046983	cytosol (0005829);extracellular exosome (0070062);0031988;extracellular membrane-bounded organelle (0065010);nucleus (0005634);sperm fibrous sheath (0035686)	0005737;0044424;0044464;0005575;0005623;0005622;0005829;0044444;0070062;0031988;0031982;0043226;0043227;0065010;0043230;0044421;0005576;1903561;0005634;0043231;0043229;0035686;0044441;0044422;0044463;0042995;0005929;0120025;0120038;0097223;0036126;0097729;0031514;0005615	-	-	-	-	-	C1	15.39	15.63	15.64	15.61	14.9	15.11	14.95	14.93	14.83	15.09	14.89	14.89	14.8	14.79	14.52	14.67
ENST00000416502	-	-	-	-	-	-	-	-	-	-	-	-	-	-	C1	6.88	6.64	7.07	7.34	5.66	5.87	6.05	5.82	5.73	5.73	5.78	5.84	5.83	6.08	6.11	5.95
ENST00000423796	-	-	-	-	-	-	-	-	-	-	-	-	-	-	C1	8.99	8.96	8.77	8.99	7.07	7.2	7.08	7.06	7.21	7.37	7.11	7.02	7.48	7.47	7.39	7.23
ENST00000430316	-	-	-	-	-	-	-	-	-	-	-	-	-	-	C1	6.36	6.08	6.72	6.66	5.3	5.01	5.5	5.27	5.48	5.22	5.43	5.25	5.3	5.3	5.42	5.42
TCONS_00008745	-	-	-	-	-	-	-	-	-	-	-	-	-	-	C1	5.42	5.43	5.76	5.94	4.96	5.03	5.34	5	5.2	5.09	5	4.64	5.12	5.07	5.14	5.06
NM_001005862	2064	ERBB2	erb-b2 receptor tyrosine kinase 2;c-erb B2/neu protein;herstatin;human epidermal growth factor receptor 2;metastatic lymph node gene 19 protein;neuro/glioblastoma derived oncogene homolog;neuroblastoma/glioblastoma derived oncogene homolog;p185erbB2;proto-oncogene Neu;proto-oncogene c-ErbB-2;tyrosine kinase-type cell surface receptor HER2;v-erb-b2 avian erythroblastic leukemia viral oncogene homo…	cell proliferation (0008283);epidermal growth factor receptor signaling pathway (0007173);Fc-epsilon receptor signaling pathway (0038095);fibroblast growth factor receptor signaling pathway (0008543);heart development (0007507);cardiovascular system development (0072358);innate immune response (0045087);motor neuron axon guidance (0008045);myelination (0042552);negative regulation of immature T c…	0007411;0097485;0006928;0044763;0009987;0008150;0044699;0006935;0042330;0040011;0009605;0050896;0042221;0048812;0048858;0030030;0016043;0071840;0032990;0032989;0009653;0032502;0048856;0048869;0044767;0000902;0031175;0048666;0048468;0030154;0030182;0048699;0022008;0007399;0048731;0007275;0044707;0032501;0007409;0048667;0000904;0061564;0008283;0007166;0007165;0050794;0050789;0065007;0007154;0044700…	ATP binding (0005524);purine ribonucleoside binding (0032550);ErbB-3 class receptor binding (0043125);identical protein binding (0042802);protein C-terminus binding (0008022);protein heterodimerization activity (0046982);protein phosphatase binding (0019903);signal transducer, downstream of receptor, with protein tyrosine kinase activity (0004716);RNA polymerase I core binding (0001042);transmemb…	0005524;0032550;0001883;0001882;0036094;0005488;0003674;0097159;0097367;1901363;0032549;0032559;0030554;0017076;0000166;1901265;0032555;0032553;0035639;0043168;0043167;0043125;0005102;0005515;0042802;0008022;0046983;0046982;0019903;0019902;0019899;0004713;0004672;0016301;0016772;0016740;0003824;0016773;0004716;0005057;0004871;0060089;0001042;0043175;0070063;0004714;0019199;0004888;0038023;0004872…	apical plasma membrane (0016324);membrane region (0098589);basolateral plasma membrane (0016323);endosome membrane (0010008);integral component of membrane (0016021);nucleus (0005634);perinuclear region of cytoplasm (0048471);receptor complex (0043235);protein complex (0043234);myelin sheath (0043209)	0016324;0098590;0044459;0044425;0005575;0016020;0044464;0005623;0005886;0071944;0098589;0098805;0045177;0016323;0005737;0044424;0005622;0031410;0031982;0043226;0043229;0044444;0010008;0044440;0044446;0044422;0005768;0043231;0043227;0012505;0098588;0031090;0016021;0031224;0005634;0048471;0043235;0043234;0032991;0043209;0097708;0044433	-	-	-	-	-	C1	11.8	11.77	11.96	11.85	10.49	10.43	10.56	10.52	10.4	10.61	10.74	10.87	10.85	10.63	10.62	10.43
NM_138578	598	BCL2L1	BCL2-like 1;apoptosis regulator Bcl-X;protein phosphatase 1, regulatory subunit 52	obsolete death (0016265);apoptotic process in bone marrow (0071839);obsolete cell-type specific apoptotic process (0097285);cell proliferation (0008283);cellular process regulating host cell cycle in response to virus (0060154);cellular response to alkaloid (0071312);cellular response to amino acid stimulus (0071230);cellular response to gamma radiation (0071480);cytokinesis (0000910);endocytosis…	0008637;0007005;0006996;0016043;0009987;0008150;0071840;0006915;0012501;0008219;0016265;0044699;0044763;0071839;0097285;0008283;0060154;0051726;0050794;0050789;0065007;0098586;0009615;0051707;0043207;0009605;0050896;0009607;0051704;0071312;0043279;0010243;0009719;0010033;0042221;1901698;0071417;0071310;0070887;0051716;0071495;1901699;0071230;0043200;0001101;1901700;0071229;1901701;0071480;0010332…	BH3 domain binding (0051434);protein heterodimerization activity (0046982);protein homodimerization activity (0042803);protein kinase binding (0019901)	0051434;0051400;0019904;0005515;0005488;0003674;0070513;0042802;0046982;0046983;0042803;0019901;0019900;0019899	Bcl-2 family protein complex (0097136);cell junction (0030054);centrosome (0005813);cytosol (0005829);integral component of membrane (0016021);mitochondrial inner membrane (0005743);mitochondrial matrix (0005759);mitochondrial outer membrane (0005741);nuclear membrane (0031965);nucleolus (0005730);synaptic vesicle membrane (0030672);0016023;0031988	0097136;0043234;0032991;0005575;0030054;0005813;0005815;0044430;0044446;0044422;0043226;0044424;0044464;0005623;0005622;0043229;0005856;0043232;0043228;0015630;0005737;0005829;0044444;0016021;0031224;0044425;0016020;0005743;0019866;0031090;0043227;0031967;0031975;0031966;0044429;0005739;0043231;0005740;0005759;0070013;0043233;0031974;0005741;0031968;0019867;0098805;0098588;0031965;0044428;0005634…	-	-	-	-	-	C1	8.24	8.39	8.31	8.44	7.89	7.82	7.69	7.73	7.75	7.74	7.72	7.79	7.73	7.54	7.71	7.65
NM_002397	4208	MEF2C	myocyte enhancer factor 2C;MADS box transcription enhancer factor 2, polypeptide C	apoptotic process (0006915);obsolete death (0016265);B cell homeostasis (0001782);B cell proliferation (0042100);B cell receptor signaling pathway (0050853);blood vessel development (0001568);blood vessel remodeling (0001974);cardiac muscle hypertrophy in response to stress (0014898);cardiac ventricle formation (0003211);cartilage morphogenesis (0060536);cell morphogenesis involved in neuron diff…	0006915;0012501;0008219;0016265;0044699;0008150;0044763;0009987;0001782;0002260;0001776;0002376;0048872;0042592;0065008;0065007;0042100;0042113;0046649;0045321;0001775;0046651;0032943;0070661;0008283;0050853;0050851;0002429;0002757;0002253;0050778;0002684;0002682;0050789;0048518;0048584;0048583;0050776;0002764;0007165;0050794;0007154;0044700;0023052;0051716;0050896;0002768;0007166;0001568;0044767…	activating transcription factor binding (0033613);AT DNA binding (0003680);chromatin binding (0003682);macromolecular complex binding (0044877);core promoter sequence-specific DNA binding (0001046);miRNA binding (0035198);protein heterodimerization activity (0046982);RNA polymerase II core promoter proximal region sequence-specific DNA binding (0000978);transcriptional activator activity, RNA pol…	0033613;0008134;0005515;0005488;0003674;0003680;0043565;0003677;0003676;0097159;1901363;0003682;0044877;0001046;0000976;0044212;0000975;0001067;0001047;0035198;0003723;0046982;0046983;0000978;0000977;0001012;0000987;0001159;0001077;0000982;0000981;0003700;0001071;0001228;0000983;0000980;0001158;0035326;0001205;0003705;1990837;0003690	cytosol (0005829);nuclear speck (0016607);protein complex (0043234)	0005737;0044424;0044464;0005575;0005623;0005622;0005829;0044444;0043231;0043227;0043226;0043229;0016607;0016604;0044451;0044428;0044446;0044422;0005634;0005654;0031981;0070013;0043233;0031974;0043234;0032991	-	-	-	-	-	C1	5.96	5.96	5.9	6.1	5.13	5.49	5.05	5.16	5.16	5.6	5.2	5.23	5.28	5.72	5.07	5.35
NM_000163	2690	GHR	growth hormone receptor;GH receptor;growth hormone binding protein;serum binding protein;somatotropin receptor	2-oxoglutarate metabolic process (0006103);0042977;activation of Janus kinase activity (0042976);activation of MAPK activity (0000187);allantoin metabolic process (0000255);citrate metabolic process (0006101);creatine metabolic process (0006600);creatinine metabolic process (0046449);fatty acid metabolic process (0006631);insulin-like growth factor receptor signaling pathway (0048009);isoleucine …	0006103;0043648;0019752;0043436;0006082;0044237;0008152;0008150;0009987;0044281;0044710;0044699;0044763;0071704;0042977;0042976;0018108;0006468;0006464;0036211;0019538;0043170;0044238;0043412;0044267;0044260;0016310;0006796;0006793;0018212;0018193;0032147;0045860;0001934;0001932;0031399;0032268;0031323;0019222;0050789;0065007;0050794;0051246;0060255;0080090;0042325;0019220;0051174;0031401;0032270…	growth factor binding (0019838);peptide hormone binding (0017046);proline-rich region binding (0070064);protein homodimerization activity (0042803);protein kinase binding (0019901);growth hormone receptor activity (0004903)	0004896;0004888;0038023;0004871;0060089;0003674;0004872;0019838;0005515;0005488;0017046;0042277;0033218;0042562;0070064;0042803;0042802;0046983;0019901;0019900;0019899;0004903;0099600	cell surface (0009986);extracellular space (0005615);growth hormone receptor complex (0070195);protein complex (0043234);integral component of plasma membrane (0005887);extrinsic component of membrane (0019898);mitochondrion (0005739);neuronal cell body (0043025);nucleus (0005634)	0009986;0044464;0005575;0005623;0005576;0005615;0044421;0070195;0043235;0043234;0032991;0016021;0031224;0044425;0016020;0005887;0031226;0044459;0005886;0071944;0019898;0005739;0043231;0043227;0043226;0043229;0044424;0005622;0044444;0005737;0043025;0044297;0097458;0036477;0005634	-	-	FCDM1_peak_4551 (5.28628,SP1)	-	-	C1	6.23	6.14	6.25	6.54	6.39	5.38	5.55	5.58	5.62	5.41	5.61	5.55	5.28	5.24	5.31	5.38
NR_026758	440905	FAR2P1	fatty acyl CoA reductase 2 pseudogene 1;epididymis luminal protein 182;fatty acyl-CoA reductase 2-like	oxidation-reduction process (0055114)	0055114;0044710;0008152;0008150;0044699	fatty-acyl-CoA reductase (alcohol-forming) activity (0080019)	0080019;0016620;0016903;0016491;0003824;0003674	-	-	-	-	-	-	-	C1	5.85	5.96	5.87	6.22	5.44	5.36	5.34	5.34	5.39	5.33	5.38	5.37	5.34	5.14	5.23	5.22
NM_024552	79603	CERS4	ceramide synthase 4;LAG1 homolog, ceramide synthase 4;LAG1 longevity assurance homolog 4	ceramide biosynthetic process (0046513);small molecule metabolic process (0044281)	0046513;0006672;0006665;0006643;0044255;0006629;0044238;0008152;0008150;0044710;0044699;0071704;0044237;0009987;0044763;1901564;0006807;0043603;0034641;0030148;0046467;0008610;0044711;0009058;1901576;0044249;1901566;0043604;0044271;0044281	DNA binding (0003677);sphingosine N-acyltransferase activity (0050291)	0003677;0003676;0097159;0005488;0003674;1901363;0050291;0016410;0016747;0016746;0016740;0003824	endoplasmic reticulum membrane (0005789);bounding membrane of organelle (0098588);integral component of membrane (0016021);nuclear membrane (0031965)	0005783;0043231;0043227;0043226;0005575;0043229;0044424;0044464;0005623;0005622;0044444;0005737;0012505;0005789;0044425;0016020;0044432;0044446;0044422;0098588;0031090;0042175;0016021;0031224;0031965;0044428;0005634;0005635;0031967;0031975;0098827;0031984	-	-	-	-	-	C1	9.11	9.35	9.36	9.29	8.41	8.46	8.2	8.45	8.16	8.44	8.36	8.51	8.34	8.12	8.42	8.12
NM_018295	55281	TMEM140	transmembrane protein 140	-	-	protein binding (0005515)	0005515;0005488;0003674	integral component of membrane (0016021)	0016021;0031224;0044425;0005575;0016020	-	-	-	-	-	C1	6.17	6.28	6.53	6.34	5.81	5.73	5.76	5.5	5.67	5.53	5.61	5.59	5.67	5.43	5.72	5.65
NM_005581	4059	BCAM	basal cell adhesion molecule (Lutheran blood group);Auberger b antigen;B-CAM cell surface glycoprotein;B-cell adhesion molecule;F8/G253 antigen;antigen identified by monoclonal antibody F8;basal cell adhesion molecule (Lu and Au blood groups);glycoprotein 95kDa	cell-matrix adhesion (0007160);signal transduction (0007165);single-organism cellular process (0044763)	0007155;0022610;0008150;0007160;0031589;0007165;0050794;0050789;0065007;0007154;0044763;0009987;0044699;0044700;0023052;0051716;0050896	laminin binding (0043236);laminin receptor activity (0005055);protein C-terminus binding (0008022);transmembrane signaling receptor activity (0004888)	0043236;0005515;0005488;0003674;0050840;0005055;0004872;0060089;0008022;0004888;0038023;0004871;0099600	external side of plasma membrane (0009897);extracellular exosome (0070062);0031988;extracellular membrane-bounded organelle (0065010);integral component of plasma membrane (0005887)	0009897;0044459;0044425;0005575;0016020;0044464;0005623;0005886;0071944;0098552;0009986;0070062;0031988;0031982;0043226;0043227;0065010;0043230;0044421;0005576;1903561;0005887;0016021;0031224;0031226;0005615	-	-	-	-	-	C1	6.49	6.45	6.44	6.63	6.19	5.99	5.84	5.69	6	5.93	5.75	5.97	5.9	5.95	5.81	5.77
NM_002514	4856	NOV	nephroblastoma overexpressed;CCN family member 3;IGF-binding protein 9;insulin-like growth factor-binding protein 9;nephroblastoma-overexpressed gene protein homolog	cell adhesion (0007155);cell-cell signaling (0007267);negative regulation of cell death (0060548);regulation of cell growth (0001558);regulation of gene expression (0010468);signal transduction (0007165)	0007155;0022610;0008150;0007267;0007154;0044763;0009987;0044699;0044700;0023052;0060548;0010941;0050794;0050789;0065007;0048523;0048519;0001558;0040008;0051128;0010468;0060255;0019222;0007165;0051716;0050896	heparin binding (0008201);integrin binding (0005178);insulin-like growth factor binding (0005520);growth factor activity (0008083)	0008201;0005539;0097367;0005488;0003674;0043168;0043167;1901681;0005178;0005102;0005515;0032403;0044877;0050839;0005520;0019838;0008083	axon (0030424);dendrite (0030425);intracellular membrane-bounded organelle (0043231);neuronal cell body (0043025);proteinaceous extracellular matrix (0005578)	0030424;0043005;0042995;0044464;0005575;0005623;0097458;0030425;0036477;0043231;0043227;0043226;0043229;0044424;0005622;0043025;0044297;0005578;0031012;0044421;0005576;0120025	-	-	-	-	-	C1	6.15	5.89	6.32	6.32	5.25	5.35	5.67	5.58	5.55	5.28	5.5	5.43	5.31	5.09	5.38	5.2
NM_005751	10142	AKAP9	A kinase (PRKA) anchor protein 9;A kinase (PRKA) anchor protein (yotiao) 9;A-kinase anchor protein 350 kDa;A-kinase anchor protein 450 kDa;AKAP 120-like protein;AKAP9-BRAF fusion protein;centrosome- and Golgi-localized PKN-associated protein;centrosome- and golgi-localized protein kinase N-associated protein;kinase N-associated protein;protein hyperion;protein kinase A anchoring protein 9;protein…	cellular response to cAMP (0071320);G2/M transition of mitotic cell cycle (0000086);organelle organization (0006996);positive regulation of peptidyl-serine phosphorylation (0033138);positive regulation of potassium ion transmembrane transporter activity (1901018);regulation of heart rate by cardiac conduction (0086091);regulation of ventricular cardiac muscle cell membrane repolarization (0060307…	0071320;0051591;0014074;0010243;0009719;0050896;0008150;0010033;0042221;1901698;0014070;0046683;1901700;0071407;0071310;0070887;0051716;0009987;0071417;0071495;1901699;1901701;0000086;0044772;0044770;0022402;0044763;0044699;0007049;1903047;0000278;0044839;0006996;0016043;0071840;0033138;0001934;0001932;0031399;0032268;0031323;0019222;0050789;0065007;0050794;0051246;0060255;0080090;0042325;0019220…	ion channel binding (0044325);potassium channel regulator activity (0015459);protein complex scaffold activity (0032947);receptor binding (0005102);kinase activity (0016301);protein kinase A regulatory subunit binding (0034237)	0044325;0005515;0005488;0003674;0015459;0016247;0098772;0032947;0005198;0005102;0016301;0016772;0016740;0003824;0034237;0051018;0099106	ciliary basal body (0036064);cytosol (0005829);Golgi apparatus (0005794);pericentriolar material (0000242);voltage-gated potassium channel complex (0008076);plasma membrane protein complex (0098797);cis-Golgi network (0005801)	0005813;0005815;0044430;0044446;0044422;0005575;0043226;0044424;0044464;0005623;0005622;0043229;0005856;0043232;0043228;0015630;0036064;0044441;0044463;0042995;0005929;0005829;0044444;0005737;0005794;0043231;0043227;0012505;0000242;0044450;0008076;0034705;0034703;0034702;1902495;0098796;0043234;0032991;0044425;0016020;1990351;0016021;0031224;0098797;0044459;0005886;0071944;0005887;0031226;0005801…	-	-	-	-	-	C1	11.32	11.26	11.45	11.63	10.6	10.64	10.84	10.77	10.86	10.82	10.77	10.8	10.67	10.6	10.57	10.73
NM_030630	283987	HID1	HID1 domain containing;HID1 domain-containing protein;UPF0663 transmembrane protein C17orf28;down-regulated in multiple cancers 1;downregulated in multiple cancer 1;protein hid-1 homolog	intracellular protein transport (0006886);response to brefeldin A (0031001);response to toxic substance (0009636)	0006886;0015031;0008104;0033036;0051179;0008150;0045184;0051234;0071702;0006810;0046907;0051649;0051641;0034613;0070727;0031001;0014070;0010033;0042221;0050896;0046677;0009636;1901700;0015833;0042886;0071705	protein binding (0005515)	0005515;0005488;0003674	cytoplasmic microtubule (0005881);protein complex (0043234);extracellular exosome (0070062);0031988;extracellular membrane-bounded organelle (0065010);extrinsic component of Golgi membrane (0090498);Golgi medial cisterna (0005797);Golgi trans cisterna (0000138)	0005737;0044424;0044464;0005575;0005623;0005622;0005881;0005874;0043234;0032991;0044430;0044446;0044422;0043226;0043229;0005856;0043232;0043228;0015630;0044444;0070062;0031988;0031982;0043227;0065010;0043230;0044421;0005576;1903561;0090498;0031312;0019898;0044425;0016020;0031090;0044431;0005794;0043231;0012505;0000139;0098588;0005797;0031985;0098791;0031984;0005795;0000138;0099513;0099512;0099081…	-	-	-	-	-	C1	12.69	12.89	12.96	12.97	11.89	11.94	11.67	11.95	11.74	11.99	11.84	12.08	11.67	11.65	11.57	11.64
NM_000044	367	AR	androgen receptor;androgen nuclear receptor variant 2;androgen receptor splice variant 4b;dihydrotestosterone receptor;nuclear receptor subfamily 3 group C member 4	androgen receptor signaling pathway (0030521);cell growth (0016049);cell proliferation (0008283);cell-cell signaling (0007267);negative regulation of extrinsic apoptotic signaling pathway (2001237);negative regulation of integrin biosynthetic process (0045720);positive regulation of cell proliferation (0008284);positive regulation of integrin biosynthetic process (0045726);positive regulation of …	0030521;0030518;0030522;0007165;0050794;0050789;0065007;0008150;0007154;0044763;0009987;0044699;0044700;0023052;0051716;0050896;0016049;0040007;0008283;0007267;0010467;0043170;0071704;0008152;2001237;2001234;0009968;0009966;0010646;0023051;0048583;0010648;0048523;0048519;0023057;0048585;0043066;0042981;0043067;0010941;0043069;0060548;2001233;2001236;0045720;0010558;0009890;0009889;0019222;0009892…	androgen binding (0005497);steroid binding (0005496);androgen receptor activity (0004882);ATPase binding (0051117);beta-catenin binding (0008013);chromatin binding (0003682);macromolecular complex binding (0044877);protein dimerization activity (0046983);receptor binding (0005102);RNA polymerase II core promoter proximal region sequence-specific DNA binding (0000978);transcriptional activator act…	0005497;0005496;0008289;0005488;0003674;0097159;0042562;0004882;0003707;0038023;0004871;0060089;0004872;0004879;0000981;0003700;0001071;0098531;0051117;0019899;0005515;0008013;0003682;0044877;0003677;0003676;1901363;0046983;0005102;0000978;0000977;0000976;0043565;0044212;0000975;0001067;0001012;0000987;0001159;0001077;0000982;0001228;0001085;0008134;0008270;0046914;0046872;0043169;0043167;1990837…	cytosol (0005829);nuclear chromatin (0000790);nucleoplasm (0005654);protein complex (0043234)	0005737;0044424;0044464;0005575;0005623;0005622;0005829;0044444;0000790;0000785;0032991;0044427;0044446;0044422;0043226;0043229;0005694;0043232;0043228;0044454;0044428;0005634;0043231;0043227;0000228;0031981;0070013;0043233;0031974;0005654;0043234	-	-	-	-	-	C1	10.98	10.98	11.09	11.25	10.1	10.31	10.38	10.34	10.33	10.35	10.24	10.39	10.1	10.29	10.11	10.33
NM_000304	5376	PMP22	peripheral myelin protein 22;growth arrest-specific protein 3	bleb assembly (0032060);cell death (0008219);obsolete death (0016265);myelin assembly (0032288);negative regulation of cell proliferation (0008285);negative regulation of neuron projection development (0010977);peripheral nervous system development (0007422);chemical synaptic transmission (0007268)	0032060;0030031;0022607;0016043;0009987;0008150;0071840;0044085;0030030;0044763;0044699;0008219;0016265;0032288;0010927;0044767;0032502;0048646;0009653;0048856;0032989;0048869;0042552;0008366;0007272;0007399;0048731;0007275;0044707;0032501;0008285;0042127;0050794;0050789;0065007;0048523;0048519;0010977;0010975;0031344;0051128;0045664;0050767;0051960;2000026;0050793;0051239;0060284;0045595;0048699…	protein binding (0005515)	0005515;0005488;0003674	compact myelin (0043218);integral component of membrane (0016021);plasma membrane (0005886);bicellular tight junction (0005923)	0043218;0044464;0005575;0005623;0043209;0016021;0031224;0044425;0016020;0005886;0071944;0005923;0070160;0005911;0030054;0043296	-	-	-	-	-	C1	14.09	14.36	14.24	14.46	12.83	13.02	12.92	13.2	13.12	13.24	13.2	13.43	12.51	12.82	12.61	12.92
NM_002239	3760	KCNJ3	potassium channel, inwardly rectifying subfamily J, member 3;GIRK-1;inward rectifier K(+) channel Kir3.1;inward rectifier K+ channel KIR3.1;potassium channel, inwardly rectifying subfamily J member 3;potassium inwardly-rectifying channel subfamily J member 3 splice variant 1e;potassium inwardly-rectifying channel, subfamily J, member 3	potassium ion import (0010107);regulation of ion transmembrane transport (0034765);regulation of cellular process (0050794);response to electrical stimulus (0051602);chemical synaptic transmission (0007268)	0010107;0071805;0071804;0006813;0015672;0006812;0006811;0044765;0006810;0051234;0051179;0008150;1902578;0044699;0030001;0044763;0009987;0098662;0098655;0034220;0055085;0098660;0034765;0034762;0050794;0050789;0065007;0051049;0032879;0043269;0051602;0009628;0050896;0007268;0007267;0007154;0044700;0023052;0098916;0099537;0099536	G-protein activated inward rectifier potassium channel activity (0015467);protein binding (0005515)	0015467;0005242;0005249;0005267;0005261;0005216;0015075;0022891;0022857;0005215;0003674;0022892;0022838;0015267;0022803;0008324;0015079;0015077;0022890;0046873;0022843;0005244;0022832;0022836;0015276;0022834;0005515;0005488;0099094;0099600;0004872;0060089	external side of plasma membrane (0009897);T-tubule (0030315);voltage-gated potassium channel complex (0008076);plasma membrane protein complex (0098797)	0009897;0044459;0044425;0005575;0016020;0044464;0005623;0005886;0071944;0098552;0009986;0030315;0042383;0008076;0034705;0034703;0034702;1902495;0098796;0043234;0032991;1990351;0016021;0031224;0098797;0005887;0031226	-	-	-	-	-	C1	9.69	9.61	9.43	9.63	8.72	8.84	8.56	8.62	8.81	9	8.7	8.62	8.63	8.66	8.14	8.37
NR_024485	100130093	LOC100130093	uncharacterized LOC100130093	long-term synaptic potentiation (0060291);regulation of synapse structure or activity (0050803);synaptic vesicle fusion to presynaptic active zone membrane (0031629);synaptic vesicle priming (0016082)	0060291;0048167;0050803;0065008;0065007;0008150;0050804;0010646;0050794;0050789;0023051;0050806;0010647;0048522;0048518;0023056;0031629;0006906;0016050;0006996;0016043;0009987;0071840;0048284;0090174;0044801;0044802;0044763;0044699;0061024;0061025;1902589;0016192;0006810;0051234;0051179;0016079;0006887;0032940;0046903;0044765;1902578;0051649;0051641;0048489;0097480;0051650;0051648;0051640;0051656…	SNAP receptor activity (0005484);syntaxin binding (0019905)	0005484;0005515;0005488;0003674;0019905;0000149	dendrite (0030425);endomembrane system (0012505);neuronal cell body (0043025);perinuclear region of cytoplasm (0048471);plasma membrane (0005886);SNARE complex (0031201)	0030425;0043005;0042995;0044464;0005575;0005623;0097458;0036477;0012505;0043025;0044297;0048471;0044444;0044424;0005622;0005737;0005886;0016020;0071944;0031201;0098796;0043234;0032991;0044425;0120025	-	-	-	-	-	C1	6.54	6.79	6.8	6.75	6.05	6.19	6.04	6.02	5.92	5.85	6.07	6.06	5.54	5.77	5.62	5.63
NM_001003845	389058	SP5	Sp5 transcription factor	bone morphogenesis (0060349);post-anal tail morphogenesis (0036342);regulation of transcription, DNA-templated (0006355);transcription, DNA-templated (0006351)	0060349;0009887;0009653;0032502;0008150;0048856;0044767;0044699;0048513;0048731;0007275;0044707;0032501;0048705;0001501;0060348;0036342;0006355;0010468;0060255;0019222;0050789;0065007;1903506;2001141;0010556;0009889;0031326;0031323;0050794;0051252;0019219;0051171;0080090;2000112;0006351;0034645;0009059;0043170;0071704;0008152;1901576;0009058;0044249;0044237;0009987;0044260;0097659;0032774;0016070…	metal ion binding (0046872);RNA polymerase II regulatory region sequence-specific DNA binding (0000977)	0046872;0043169;0043167;0005488;0003674;0043565;0003677;0003676;0097159;1901363;0000977;0000976;0044212;0000975;0001067;0001012;1990837;0003690	nucleus (0005634)	0005634;0043231;0043227;0043226;0005575;0043229;0044424;0044464;0005623;0005622	-	-	-	-	-	C1	5.66	5.43	5.85	5.74	4.96	4.86	5	4.92	4.94	5.09	5.2	5.05	4.98	4.94	5	5.17
NM_001042465	5660	PSAP	prosaposin;proactivator polypeptide;sphingolipid activator protein-1	cellular response to organic substance (0071310);epithelial cell differentiation involved in prostate gland development (0060742);glycosphingolipid metabolic process (0006687);lipid transport (0006869);platelet activation (0030168);platelet degranulation (0002576);establishment of localization in cell (0051649);positive regulation of catalytic activity (0043085);prostate gland growth (0060736);re…	0007596;0007599;0050878;0044707;0032501;0008150;0044699;0065008;0065007;0050817;0042060;0009611;0006950;0050896;0071310;0010033;0042221;0070887;0051716;0009987;0060742;0003006;0022414;0032502;0030855;0030154;0048869;0044763;0044767;0060429;0009888;0048856;0044702;0030850;0048608;0061458;0048731;0007275;0048732;0048513;0001655;0006687;0006664;0006643;0044255;0006629;0044238;0008152;0044710;0071704…	enzyme activator activity (0008047);lipid binding (0008289);G-protein coupled receptor binding (0001664)	0008047;0030234;0098772;0003674;0008289;0005488;0001664;0005102;0005515	extracellular exosome (0070062);0031988;extracellular membrane-bounded organelle (0065010);Golgi apparatus (0005794);integral component of membrane (0016021);lysosomal lumen (0043202);lysosomal membrane (0005765);mitochondrion (0005739);nucleolus (0005730);nucleoplasm (0005654)	0070062;0031988;0031982;0043226;0005575;0043227;0065010;0043230;0044421;0005576;1903561;0005615;0005794;0043231;0043229;0044424;0044464;0005623;0005622;0044444;0005737;0012505;0016021;0031224;0044425;0016020;0043202;0005775;0044437;0044446;0044422;0005773;0070013;0043233;0031974;0005764;0000323;0005765;0005774;0098588;0031090;0098805;0005739;0005730;0043232;0043228;0044428;0005634;0031981;0005654…	-	-	-	-	-	C1	11.62	11.69	11.74	11.65	11.1	11.22	11.04	11.13	11.02	11.18	11.03	11.13	11.04	11.14	11.12	10.98
NM_014737	9770	RASSF2	Ras association (RalGDS/AF-6) domain family member 2;Ras association (RalGDS/AF-6) domain family 2;centromere protein 34	bone remodeling (0046849);cell cycle (0007049);epidermal growth factor receptor signaling pathway via I-kappaB kinase/NF-kappaB cascade (0038168);homeostasis of number of cells (0048872);negative regulation of NIK/NF-kappaB signaling (1901223);ossification (0001503);regulation of osteoblast differentiation (0045667);regulation of osteoclast differentiation (0045670);skeletal system development (0…	0046849;0048771;0044707;0032501;0008150;0044699;0007049;0044763;0009987;0038168;0038167;0007173;0038127;0007169;0007167;0007166;0007165;0050794;0050789;0065007;0007154;0044700;0023052;0051716;0050896;0048872;0042592;0065008;1901223;1901222;1902531;0009966;0010646;0023051;0048583;1902532;0009968;0010648;0048523;0048519;0023057;0048585;0001503;0045667;0030278;0051239;0045595;0050793;0045670;0002761…	protein binding (0005515)	0005515;0005488;0003674	cytoplasm (0005737);nucleus (0005634)	0005737;0044424;0044464;0005575;0005623;0005622;0005634;0043231;0043227;0043226;0043229	-	-	-	-	-	C1	8.37	8.31	8.9	8.51	6.74	6.78	6.86	6.92	6.71	6.77	6.95	6.91	6.54	6.52	6.59	6.35
TCONS_l2_00030536	-	-	-	-	-	-	-	-	-	-	-	-	-	-	C1	8.67	8.78	8.93	8.7	8.1	8.12	7.97	8.17	8.04	7.95	8.11	8.12	7.97	7.76	7.78	7.83
NM_001018077	2908	NR3C1	nuclear receptor subfamily 3, group C, member 1 (glucocorticoid receptor);glucocorticoid nuclear receptor variant 1	adrenal gland development (0030325);0016568;chromatin organization (0006325);macromolecular complex subunit organization (0043933);glucocorticoid metabolic process (0008211);mammary gland duct morphogenesis (0060603);maternal behavior (0042711);0033057;multi-organism reproductive behavior (0044705);multi-multicellular organism process (0044706);negative regulation of glucocorticoid mediated signa…	0030325;0048732;0044767;0032502;0008150;0044699;0048513;0048856;0048731;0007275;0044707;0032501;0035270;0071383;0032870;0009725;0009719;0050896;0010033;0042221;0071310;0070887;0051716;0009987;0071495;0048545;0014070;0033993;0071396;0071407;0016568;0006325;0043933;0016043;0071840;0051276;0006996;0010467;0043170;0071704;0008152;0008211;0008202;0006629;0044238;0044710;1901360;0060603;0060562;0002009…	glucocorticoid-activated RNA polymerase II transcription factor binding transcription factor activity (0038051);RNA polymerase II core promoter proximal region sequence-specific DNA binding (0000978);transcriptional activator activity, RNA polymerase II core promoter proximal region sequence-specific binding (0001077);steroid hormone binding (1990239);zinc ion binding (0008270);protein dimerizati…	0004883;0003707;0038023;0004871;0060089;0003674;0004872;0038051;0038049;0001076;0000989;0000988;0000978;0000977;0000976;0043565;0003677;0003676;0097159;0005488;1901363;0044212;0000975;0001067;0001012;0000987;0001159;0001077;0000982;0000981;0003700;0001071;0001228;0005496;0008289;1990239;0042562;0008270;0046914;0046872;0043169;0043167;0005515;0046983;1990837;0003690	cytosol (0005829);membrane (0016020);mitochondrial matrix (0005759);nucleoplasm (0005654)	0005737;0044424;0044464;0005575;0005623;0005622;0005829;0044444;0016020;0005759;0044429;0044446;0044422;0043226;0043229;0005739;0043231;0043227;0070013;0043233;0031974;0005654;0044428;0005634;0031981	-	-	-	-	-	C1	9.92	9.65	10.08	9.98	8.59	8.72	8.85	8.76	8.78	8.94	8.83	8.83	8.63	8.91	8.64	8.7
ENST00000599350	101927056	LOC101927056	uncharacterized LOC101927056	-	-	-	-	-	-	-	-	-	-	-	C1	6.66	6.41	6.79	6.75	5.9	5.9	6.1	5.95	6.1	6.09	5.8	5.81	5.69	5.7	5.59	5.55
NM_004490	2888	GRB14	growth factor receptor-bound protein 14;GRB14 adapter protein	blood coagulation (0007596);leukocyte migration (0050900);signal transduction (0007165);positive regulation of signal transduction (0009967)	0007596;0007599;0050878;0044707;0032501;0008150;0044699;0065008;0065007;0050817;0042060;0009611;0006950;0050896;0050900;0002376;0016477;0048870;0006928;0044763;0009987;0040011;0051674;0051179;0007165;0050794;0050789;0007154;0044700;0023052;0051716;0009967;0009966;0010646;0023051;0048583;0010647;0048522;0048518;0023056;0048584	SH3/SH2 adaptor activity (0005070)	0005070;0030674;0005515;0005488;0003674;0060090;0035591	cytosol (0005829);endosome membrane (0010008);Golgi membrane (0000139);plasma membrane (0005886)	0005737;0044424;0044464;0005575;0005623;0005622;0005829;0044444;0010008;0044440;0044446;0044422;0043226;0043229;0005768;0043231;0043227;0012505;0098588;0031090;0016020;0098805;0000139;0044431;0005794;0005886;0071944;0098791;0031984;0031410;0097708;0031982;0044433	-	-	-	-	-	C1	11.92	12.06	12.09	12.31	10.57	10.9	10.97	10.97	10.88	11.04	10.83	10.84	10.33	10.53	10.43	10.64
NM_001143906	10906	TRAFD1	TRAF-type zinc finger domain containing 1;FLN29 gene product	negative regulation of innate immune response (0045824);response to cytokine (0034097)	0045824;0031348;0031347;0080134;0048583;0050789;0065007;0008150;0048585;0048519;0045088;0050776;0002682;0050777;0002683;0034097;0010033;0042221;0050896	metal ion binding (0046872);protein binding (0005515)	0046872;0043169;0043167;0005488;0003674;0005515	-	-	-	-	-	-	-	C1	12.51	12.65	12.84	12.72	12	11.93	11.88	11.87	11.76	11.98	11.9	12.06	11.94	11.76	11.93	11.74
NM_006726	987	LRBA	LPS-responsive vesicle trafficking, beach and anchor containing;CDC4-like protein;vesicle trafficking, beach and anchor containing	endosomal transport (0016197);single-organism intracellular transport (1902582)	0016197;1902582;0044765;0006810;0051234;0051179;0008150;1902578;0044699;0046907;0051649;0051641;1902580	phospholipid binding (0005543)	0005543;0008289;0005488;0003674;0043168;0043167	0016023;cytoplasmic vesicle (0031410);0031988;endoplasmic reticulum (0005783);extrinsic component of membrane (0019898);Golgi apparatus (0005794);integral component of membrane (0016021);lysosome (0005764);plasma membrane (0005886)	0016023;0031410;0031982;0043226;0005575;0043229;0044424;0044464;0005623;0005622;0044444;0005737;0031988;0043227;0043231;0012505;0005783;0019898;0044425;0016020;0005794;0016021;0031224;0005764;0000323;0005773;0005886;0071944;0097708	-	-	-	-	-	C1	9.43	9.41	9.53	9.56	8.85	8.81	8.74	8.73	8.64	8.85	8.92	8.48	8.68	8.36	8.58	8.44
NR_002938	284379	LOC284379	solute carrier family 7 (cationic amino acid transporter, y+ system), member 3 pseudogene	-	-	-	-	-	-	-	-	-	-	-	C1	7.51	7.54	7.59	7.59	6.28	6.64	6.19	6.44	6.35	6.71	6.31	6.45	6.07	6.31	6.16	6.04
ENST00000417705	100130417	LOC100130417	uncharacterized LOC100130417	-	-	-	-	-	-	-	-	-	-	-	C1	8.14	8.07	8.32	8.01	7.51	7.47	7.65	7.28	7.61	7.4	7.58	7.31	7.63	7.41	7.42	7.35
NM_001080392	57189	KIAA1147	KIAA1147;predicted protein of HQ2561	-	-	-	-	-	-	-	-	-	-	-	C1	8.62	8.7	8.8	8.98	7.68	8.04	8	7.93	8.01	8.01	7.86	7.95	7.86	8.1	7.76	8.06
NM_016341	51196	PLCE1	phospholipase C, epsilon 1;PLC-epsilon-1;pancreas-enriched phospholipase C;phosphoinositide phospholipase C-epsilon-1;phosphoinositide-specific phospholipase C epsilon-1	activation of MAPK activity (0000187);calcium-mediated signaling (0019722);cell proliferation (0008283);cytoskeleton organization (0007010);diacylglycerol biosynthetic process (0006651);epidermal growth factor receptor signaling pathway (0007173);glomerulus development (0032835);heart development (0007507);cardiovascular system development (0072358);inositol phosphate metabolic process (0043647);…	0000187;0032147;0045860;0001934;0001932;0031399;0032268;0031323;0019222;0050789;0065007;0008150;0050794;0051246;0060255;0080090;0042325;0019220;0051174;0031401;0032270;0031325;0009893;0048518;0048522;0051247;0010604;0042327;0045937;0010562;0033674;0043549;0051338;0050790;0065009;0051347;0043085;0044093;0045859;0043406;0043405;0043408;1902531;0009966;0010646;0023051;0048583;0071900;0043410;1902533…	guanyl-nucleotide exchange factor activity (0005085);phosphatidylinositol phospholipase C activity (0004435);Ras GTPase binding (0017016);signal transducer activity, downstream of receptor (0005057);molecular transducer activity (0060089)	0019899;0005515;0005488;0003674;0005085;0098772;0004435;0004629;0004620;0016298;0016788;0016787;0003824;0008081;0042578;0017016;0031267;0051020;0005057;0004871;0060089	cytosol (0005829);Golgi membrane (0000139);plasma membrane (0005886)	0005737;0044424;0044464;0005575;0005623;0005622;0005829;0044444;0000139;0044431;0044446;0044422;0043226;0043229;0005794;0043231;0043227;0012505;0098588;0031090;0016020;0005886;0071944;0098791;0031984	-	-	-	-	-	C1	5.29	5.12	5.41	6.14	4.8	4.9	5.39	4.86	4.81	4.94	4.78	4.85	4.74	4.9	4.65	4.85
NM_145047	127700	OSCP1	organic solute carrier partner 1;hOSCP1;organic solute carrier protein 1;organic solute transport protein 1;oxidored nitro domain containing protein;oxidored-nitro domain-containing protein 1	positive regulation of protein targeting to mitochondrion (1903955);positive regulation of cytoplasmic transport (1903651);transport (0006810)	1903955;0010822;0010638;0033043;0051128;0050794;0050789;0065007;0008150;0051130;0048522;0048518;0010821;0090316;0032388;0032386;0051049;0032879;0060341;0051050;0033157;0051223;0070201;0032880;1903827;0051222;1903829;1903214;1903533;1903649;1903747;1903651;1903749;0006810;0051234;0051179;0090087;1904951	-	-	basal plasma membrane (0009925);membrane region (0098589)	0009925;0098590;0044459;0044425;0005575;0016020;0044464;0005623;0005886;0071944;0098589;0098805;0016323;0045178	-	-	-	-	-	C1	9.1	9.26	9.34	9.35	8.34	8.43	8.55	8.31	8.55	8.27	8.46	8.4	8.36	8.37	8.34	8.36
NM_152288	93129	ORAI3	ORAI calcium release-activated calcium modulator 3;transmembrane protein 142C	calcium ion transmembrane transport (0070588);single-organism transport (0044765);single-organism cellular process (0044763);store-operated calcium entry (0002115)	0070588;0006816;0070838;0030001;0006812;0006811;0044765;0006810;0051234;0051179;0008150;1902578;0044699;0072511;0098662;0098655;0034220;0055085;0044763;0009987;0098660;0002115	store-operated calcium channel activity (0015279);ligand-gated ion channel activity (0015276);protein binding (0005515)	0015279;0005262;0005261;0005216;0015075;0022891;0022857;0005215;0003674;0022892;0022838;0015267;0022803;0008324;0015085;0046873;0022890;0072509;0015276;0022834;0022836;0005515;0005488;0099600;0004872;0060089	integral component of membrane (0016021)	0016021;0031224;0044425;0005575;0016020	-	-	-	-	-	C1	8.19	8.14	8.35	8.29	7.46	7.43	7.51	7.52	7.61	7.42	7.61	7.53	7.09	7.08	7.28	7.25
NM_003159	6792	CDKL5	cyclin-dependent kinase-like 5;cyclin dependent kinase 5 transcript;serine/threonine kinase 9;serine/threonine-protein kinase 9	neuron migration (0001764);positive regulation of axon extension (0045773);positive regulation of dendrite morphogenesis (0050775);positive regulation of GTPase activity (0043547);positive regulation of metabolic process (0009893);protein autophosphorylation (0046777);regulation of cell cycle (0051726)	0001764;0016477;0048870;0006928;0044763;0009987;0008150;0044699;0040011;0051674;0051179;0048699;0022008;0030154;0048869;0044767;0032502;0007399;0048731;0048856;0007275;0044707;0032501;0045773;0030307;0001558;0040008;0050789;0065007;0051128;0050794;0045927;0048518;0048522;0030516;0048638;0050793;0050770;0010769;0022604;0022603;0060284;0045595;0010975;0031344;0045664;0050767;0051960;2000026;0051239…	ATP binding (0005524);purine ribonucleoside binding (0032550);cyclin-dependent protein serine/threonine kinase activity (0004693);Rac GTPase binding (0048365)	0005524;0032550;0001883;0001882;0036094;0005488;0003674;0097159;0097367;1901363;0032549;0032559;0030554;0017076;0000166;1901265;0032555;0032553;0035639;0043168;0043167;0004693;0004674;0004672;0016301;0016772;0016740;0003824;0016773;0097472;0048365;0017048;0017016;0031267;0051020;0019899;0005515	dendrite cytoplasm (0032839);dendritic growth cone (0044294);nucleoplasm (0005654);ruffle membrane (0032587);membrane region (0098589)	0005737;0044424;0044464;0005575;0005623;0005622;0032839;0032838;0044444;0044463;0042995;0097458;0030425;0043005;0036477;0044294;0030426;0030427;0044292;0005654;0044428;0044446;0044422;0043226;0043229;0005634;0043231;0043227;0031981;0070013;0043233;0031974;0032587;0031253;0098590;0044459;0044425;0016020;0005886;0071944;0098589;0098805;0031256;0031252;0001726;0120025;0120038;0099568	-	-	-	-	-	C1	7.95	7.85	8.26	8.27	6.89	7	7.2	7.19	7.11	7.11	7.24	7.2	6.84	6.93	6.66	6.9
NM_015037	23053	ZSWIM8	zinc finger, SWIM-type containing 8;4832404P21Rik	-	-	zinc ion binding (0008270)	0008270;0046914;0046872;0043169;0043167;0005488;0003674	-	-	-	-	-	-	-	C1	11.27	11.14	11.53	11.48	10.38	10.47	10.6	10.84	10.46	10.62	10.52	10.81	10.46	10.52	10.35	10.63
NM_153026	144165	PRICKLE1	prickle homolog 1 (Drosophila);REST (RE-1 silencing transcription factor)/NRSF (neuron-restrictive silencer factor)-interacting LIM domain protein;REST/NRSF-interacting LIM domain protein 1;prickle-like 1	negative regulation of canonical Wnt signaling pathway (0090090);negative regulation of cardiac muscle cell myoblast differentiation (2000691);negative regulation of cardiac muscle cell differentiation (2000726);negative regulation of transcription, DNA-templated (0045892);neural tube closure (0001843);positive regulation of proteasomal ubiquitin-dependent protein catabolic process (0032436);posi…	0090090;0030178;0009968;0009966;0010646;0050794;0050789;0065007;0008150;0023051;0048583;0010648;0048523;0048519;0023057;0048585;0030111;0060828;2000691;0045662;0045661;0051147;0045595;0050793;0051148;0045596;0051093;0051892;0051241;0051239;0051890;2000026;2000736;2000737;2000690;2000725;0051153;0055024;0016202;0048634;1901861;2000726;0051154;0055026;0045843;0048635;1901862;0045892;0006355;0010468…	zinc ion binding (0008270);transcription factor binding (0008134)	0008270;0046914;0046872;0043169;0043167;0005488;0003674;0005515;0008134	cytosol (0005829);nuclear membrane (0031965)	0005829;0044444;0044424;0044464;0005575;0005623;0005622;0005737;0031965;0031090;0016020;0044422;0043226;0043227;0044428;0044446;0043229;0005634;0043231;0005635;0031967;0031975;0012505	-	-	-	-	-	C1	5.98	5.92	6.09	6.22	5.35	5.38	5.17	5.46	5.16	5.38	5.35	5.51	5.46	5.11	5.22	5.38
NM_170683	22953	P2RX2	purinergic receptor P2X, ligand gated ion channel, 2;ATP receptor;P2X Receptor, subunit 2;purinergic receptor P2X, ligand-gated ion channel, 2	behavioral response to pain (0048266);detection of hypoxic conditions in blood by carotid body chemoreceptor signaling (0003029);neuromuscular junction development (0007528);neuromuscular synaptic transmission (0007274);neuronal action potential (0019228);peristalsis (0030432);positive regulation of calcium ion transport into cytosol (0010524);positive regulation of cytoplasmic transport (1903651…	0048266;0044708;0007610;0008150;0044699;0048265;0033555;0006950;0050896;0044707;0032501;0003029;0002007;0009593;0051606;0042221;0001979;0001976;0050877;0003008;0003073;0008217;0065008;0065007;0008015;0003013;0070887;0051716;0009987;0003027;0007528;0050808;0016043;0071840;0044763;0007274;0007268;0007267;0007154;0044700;0023052;0019228;0001508;0042391;0019226;0035637;0030432;0014821;0006939;0006936…	ATP binding (0005524);purine ribonucleoside binding (0032550);cadmium ion binding (0046870);cobalt ion binding (0050897);copper ion binding (0005507);drug binding (0008144);extracellular ATP-gated cation channel activity (0004931);identical protein binding (0042802);mercury ion binding (0045340);nickel cation binding (0016151);phosphatidylinositol binding (0035091);purinergic nucleotide receptor …	0005524;0032550;0001883;0001882;0036094;0005488;0003674;0097159;0097367;1901363;0032549;0032559;0030554;0017076;0000166;1901265;0032555;0032553;0035639;0043168;0043167;0046870;0046914;0046872;0043169;0050897;0005507;0008144;0004931;0005231;0005230;0015276;0005216;0015075;0022891;0022857;0005215;0022892;0022838;0015267;0022803;0022834;0022836;0005261;0008324;0035381;0042802;0005515;0045340;0016151…	apical plasma membrane (0016324);membrane region (0098589);cell surface (0009986);dendritic spine (0043197);integral component of nuclear inner membrane (0005639);integral component of plasma membrane (0005887);neuronal cell body (0043025);postsynaptic density of dendrite (0014069);presynaptic membrane (0042734);receptor complex (0043235);protein complex (0043234);terminal bouton (0043195)	0016324;0098590;0044459;0044425;0005575;0016020;0044464;0005623;0005886;0071944;0098589;0098805;0045177;0009986;0043197;0044309;0043005;0042995;0097458;0044463;0030425;0036477;0005639;0031229;0031300;0031224;0044422;0043226;0031090;0043227;0044453;0044428;0044446;0044424;0005622;0043229;0005634;0043231;0031965;0005635;0031967;0031975;0012505;0005637;0019866;0031301;0016021;0005887;0031226;0043025…	-	-	-	-	-	C1	8.17	8.14	8.25	7.98	6.9	6.76	6.73	6.62	6.76	6.72	6.69	6.75	6.93	6.77	6.87	6.72
NM_018368	55788	LMBRD1	LMBR1 domain containing 1;HDAg-L-interacting protein NESI;hepatitis delta antigen-L interacting protein;liver regeneration p-53 related protein;nuclear export signal-interacting protein	cobalamin metabolic process (0009235);insulin receptor internalization (0038016);negative regulation of glucose import (0046325);negative regulation of insulin receptor signaling pathway (0046627);negative regulation of protein kinase B signaling (0051898);viral process (0016032);multi-organism cellular process (0044764)	0009235;0006767;0006766;0044281;0044710;0008152;0008150;0044699;0033013;0006725;0044237;0009987;0046483;1901360;0071704;1901564;0006807;0044763;0038016;0031623;0006898;0006897;0016192;0006810;0051234;0051179;0043112;0044260;0043170;0044765;1902578;0046325;0010829;0010827;0051049;0032879;0050789;0065007;0051051;0048519;0046324;0046627;0009968;0009966;0010646;0050794;0023051;0048583;0010648;0048523…	cobalamin binding (0031419);insulin receptor binding (0005158)	0031419;0019842;0036094;0005488;0003674;0046906;0097159;1901363;0005158;0005102;0005515;0032403;0044877	clathrin-coated endocytic vesicle (0045334);0016023;0031988;integral component of membrane (0016021);lysosomal membrane (0005765);plasma membrane (0005886)	0045334;0030136;0030135;0016023;0031410;0031982;0043226;0005575;0043229;0044424;0044464;0005623;0005622;0044444;0005737;0031988;0043227;0043231;0030139;0016021;0031224;0044425;0016020;0005765;0005774;0044437;0044446;0044422;0005773;0098588;0031090;0098805;0005764;0000323;0005886;0071944;0098852;0097708	-	-	-	-	-	C1	10.57	10.4	10.78	10.84	9.58	9.73	10.01	9.88	9.97	9.9	10.03	9.97	9.88	9.81	9.67	9.84
NM_198075	115399	LRRC56	leucine rich repeat containing 56	-	-	-	-	-	-	-	-	-	-	-	C1	10.48	10.42	10.71	10.54	9.66	9.63	9.53	9.69	9.57	9.49	9.6	9.76	9.84	9.39	9.6	9.5
NM_000362	7078	TIMP3	TIMP metallopeptidase inhibitor 3;MIG-5 protein;TIMP-3;protein MIG-5;tissue inhibitor of metalloproteinases 3	cellular response to organic substance (0071310);negative regulation of endopeptidase activity (0010951);negative regulation of membrane protein ectodomain proteolysis (0051045);0048553;0048552;response to cytokine (0034097);visual perception (0007601);central nervous system development (0007417);aging (0007568);response to mechanical stimulus (0009612);tissue regeneration (0042246);response to e…	0071310;0010033;0042221;0050896;0008150;0070887;0051716;0009987;0010951;0010466;0045861;0030162;0051246;0060255;0019222;0050789;0065007;0080090;0032269;0031324;0009892;0048519;0031323;0050794;0048523;0032268;0051248;0010605;0051346;0043086;0044092;0065009;0050790;0051336;0052547;0052548;0051045;0031330;0009895;0009894;0031329;0042177;0042176;0051043;0048553;0048552;0034097;0009725;0009719;0007601…	metal ion binding (0046872);metalloendopeptidase inhibitor activity (0008191);0048551;0010576;protease binding (0002020)	0046872;0043169;0043167;0005488;0003674;0008191;0004866;0030414;0004857;0030234;0098772;0061134;0061135;0048551;0010576;0002020;0019899;0005515	basement membrane (0005604);extracellular exosome (0070062);0031988;extracellular membrane-bounded organelle (0065010);nucleus (0005634);cytoplasm (0005737)	0005604;0044420;0005575;0031012;0044421;0005576;0005578;0070062;0031988;0031982;0043226;0043227;0065010;0043230;1903561;0005615;0005634;0043231;0043229;0044424;0044464;0005623;0005622;0005737	-	-	-	-	-	C1	8.26	8.65	8.7	8.89	6.71	7.18	6.87	7.49	6.78	7	6.7	7.03	7.08	7.26	6.71	7.25
NR_024330	147650	SPACA6P	sperm acrosome associated 6, pseudogene;BACHELOR-like protein;Let-7e host;long intergenic non-protein coding RNA 85	-	-	-	-	-	-	-	-	-	-	-	C1	9.8	9.92	10.03	9.79	8.63	8.87	8.89	8.86	8.78	8.82	8.82	8.93	8.52	8.32	8.41	8.37
NM_001080506	441027	TMEM150C	transmembrane protein 150C	regulation of autophagy (0010506)	0010506;0031329;0009894;0019222;0050789;0065007;0008150;0031323;0050794	-	-	integral component of membrane (0016021);lysosome (0005764)	0016021;0031224;0044425;0005575;0016020;0005764;0000323;0005773;0043231;0043227;0043226;0043229;0044424;0044464;0005623;0005622;0044444;0005737	-	-	-	-	-	C1	10.39	10.11	10.42	10.16	9.66	9.26	9.48	9.39	9.55	9.45	9.76	9.71	9.34	8.93	9.27	8.87
NM_033285	94241	TP53INP1	tumor protein p53 inducible nuclear protein 1;p53-dependent damage-inducible nuclear protein 1;p53-inducible p53DINP1;stress-induced protein	apoptotic process (0006915);obsolete death (0016265);autophagic cell death (0048102);autophagosome assembly (0000045);cellular response to starvation (0009267);single-organism catabolic process (0044712);cell cycle arrest (0007050);cellular response to ethanol (0071361);cellular response to hydroperoxide (0071447);cellular response to methyl methanesulfonate (0072703);cellular response to UV (003…	0006915;0012501;0008219;0016265;0044699;0008150;0044763;0009987;0048102;0000045;0007033;0006996;0016043;0071840;0070925;0022607;0044085;0016236;0006914;0044248;0009056;0008152;0044237;0009267;0031669;0031667;0009991;0009605;0050896;0031668;0007154;0051716;0071496;0033554;0006950;0042594;0044712;0044710;0007050;0022402;0007049;0045786;0048523;0048519;0050789;0065007;0050794;0051726;0071361;0045471…	antioxidant activity (0016209);protein binding (0005515)	0016209;0003674;0005515;0005488	autophagosome (0005776);cytoplasmic vesicle (0031410);cytosol (0005829);PML body (0016605)	0005776;0005773;0043231;0043227;0043226;0005575;0043229;0044424;0044464;0005623;0005622;0044444;0005737;0031410;0031982;0005829;0005634;0016605;0016604;0044451;0044428;0044446;0044422;0005654;0031981;0070013;0043233;0031974;0097708	-	-	-	-	-	C1	8.88	9.02	9.24	9.17	7.45	7.38	7.57	7.49	7.58	7.39	7.71	7.58	7.35	7.26	7.33	7.29
NM_006336	10444	ZER1	zyg-11 related, cell cycle regulator;ZYG homolog;zer-1 homolog;zyg-11 homolog B-like protein	protein ubiquitination (0016567);regulation of ubiquitin-protein transferase activity (0051438);regulation of ligase activity (0051340)	0016567;0032446;0070647;0006464;0036211;0019538;0043170;0071704;0008152;0008150;0044238;0043412;0044267;0044260;0044237;0009987;0051438;0031396;1903320;0031399;0032268;0031323;0019222;0050789;0065007;0050794;0051246;0060255;0080090;0051338;0050790;0065009;0051340;1901564;0006807;0051171	ubiquitin-protein transferase activity (0004842)	0004842;0019787;0016740;0003824;0003674	Cul2-RING ubiquitin ligase complex (0031462);protein complex (0043234)	0031462;0031461;0000151;0044424;0044464;0005575;0005623;0005622;1990234;1902494;0043234;0032991	-	-	-	-	-	C1	12.61	12.48	12.93	12.77	11.91	11.87	12.07	12.02	12.02	11.86	11.91	12.1	11.92	11.77	11.82	11.9
NM_002843	5795	PTPRJ	protein tyrosine phosphatase, receptor type, J;CD148 antigen;DEP-1;HPTP eta;R-PTP-J;density-enhanced phosphatase 1;human density enhanced phosphatase-1;protein tyrosine phosphatase, receptor type, J polypeptide;protein-tyrosine phosphatase eta;protein-tyrosine phosphatase receptor type J;susceptibility to colon cancer 1, mouse, homolog of	blood coagulation (0007596);contact inhibition (0060242);heart development (0007507);negative regulation of cell growth (0030308);negative regulation of cell migration (0030336);negative regulation of cell proliferation (0008285);negative regulation of epidermal growth factor receptor signaling pathway (0042059);negative regulation of MAP kinase activity (0043407);negative regulation of platelet-…	0007596;0007599;0050878;0044707;0032501;0008150;0044699;0065008;0065007;0050817;0042060;0009611;0006950;0050896;0060242;0044763;0009987;0007507;0044767;0032502;0048513;0048856;0048731;0007275;0072358;0072359;0030308;0001558;0040008;0050789;0051128;0050794;0045926;0048519;0048523;0030336;0030334;2000145;0040012;0051270;0032879;2000146;0040013;0051271;0008285;0042127;0042059;0042058;1901184;0009966…	beta-catenin binding (0008013);delta-catenin binding (0070097);gamma-catenin binding (0045295);mitogen-activated protein kinase binding (0051019);platelet-derived growth factor receptor binding (0005161);protein tyrosine phosphatase activity (0004725)	0008013;0005515;0005488;0003674;0070097;0045295;0051019;0019901;0019900;0019899;0016791;0042578;0016788;0016787;0003824;0005161;0070851;0005102;0004725;0004721	cell surface (0009986);cell-cell junction (0005911);extracellular exosome (0070062);0031988;extracellular membrane-bounded organelle (0065010);immunological synapse (0001772);integral component of plasma membrane (0005887);nucleoplasm (0005654);ruffle membrane (0032587);membrane region (0098589)	0030054;0005575;0009986;0044464;0005623;0005911;0070062;0031988;0031982;0043226;0043227;0065010;0043230;0044421;0005576;1903561;0001772;0044459;0044425;0016020;0005886;0071944;0005887;0016021;0031224;0031226;0005654;0044428;0044446;0044422;0044424;0005622;0043229;0005634;0043231;0031981;0070013;0043233;0031974;0032587;0031253;0044463;0042995;0098590;0098589;0098805;0031256;0031252;0001726;0120025…	-	-	-	-	-	C1	8.15	8.15	8.19	8.27	7.27	7.33	7.47	7.3	7.5	7.51	7.27	7.25	7.32	7.43	7.32	7.5
NM_001038	6337	SCNN1A	sodium channel, non voltage gated 1 alpha subunit;alpha ENaC-2;alpha-ENaC;alpha-NaCH;amiloride-sensitive epithelial sodium channel alpha subunit;amiloride-sensitive sodium channel subunit alpha 2;epithelial Na(+) channel subunit alpha;nasal epithelial sodium channel alpha subunit;nonvoltage-gated sodium channel 1 subunit alpha;sodium channel, non-voltage-gated 1 alpha subunit;sodium channel, nonv…	single-organism transport (0044765);single-organism cellular process (0044763);multicellular organismal water homeostasis (0050891);response to stimulus (0050896);sensory perception of taste (0050909);sodium ion homeostasis (0055078);sodium ion transmembrane transport (0035725)	0034220;0006811;0044765;0006810;0051234;0051179;0008150;1902578;0044699;0055085;0044763;0009987;0050891;0030104;0048878;0042592;0065008;0065007;0048871;0044707;0032501;0050878;0050896;0050909;0007606;0007600;0050877;0003008;0055078;0055065;0055080;0050801;0098771;0055067;0035725;0006814;0015672;0006812;0030001;0098662;0098655;0098660	ligand-gated sodium channel activity (0015280);WW domain binding (0050699);actin binding (0003779)	0015280;0005272;0005261;0005216;0015075;0022891;0022857;0005215;0003674;0022892;0022838;0015267;0022803;0008324;0015081;0015077;0022890;0046873;0015276;0022834;0022836;0050699;0019904;0005515;0005488;0003779;0008092;0099600;0004872;0060089;0099094	apical plasma membrane (0016324);membrane region (0098589);ciliary membrane (0060170);cortical actin cytoskeleton (0030864);cytosol (0005829);external side of plasma membrane (0009897);extracellular exosome (0070062);0031988;extracellular membrane-bounded organelle (0065010);integral component of plasma membrane (0005887);motile cilium (0031514);sodium channel complex (0034706);membrane protein c…	0016324;0098590;0044459;0044425;0005575;0016020;0044464;0005623;0005886;0071944;0098589;0098805;0045177;0060170;0031253;0044463;0042995;0044441;0044422;0043226;0005929;0098588;0031090;0043227;0030864;0030863;0005856;0043232;0043228;0043229;0044424;0005622;0044448;0044444;0005737;0005938;0044430;0044446;0015629;0005829;0009897;0098552;0009986;0070062;0031988;0031982;0065010;0043230;0044421;0005576…	-	-	-	-	-	C1	8.24	8.44	8.82	8.34	6.77	7	6.69	6.78	6.68	6.96	6.75	6.73	6.88	6.73	6.72	6.71
NM_005068	6492	SIM1	single-minded family bHLH transcription factor 1;class E basic helix-loop-helix protein 14	cell differentiation (0030154);nervous system development (0007399);regulation of transcription from RNA polymerase II promoter (0006357);transcription from RNA polymerase II promoter (0006366);ureteric bud development (0001657)	0030154;0048869;0044763;0009987;0008150;0044699;0044767;0032502;0007399;0048731;0048856;0007275;0044707;0032501;0006357;0006355;0010468;0060255;0019222;0050789;0065007;1903506;2001141;0010556;0009889;0031326;0031323;0050794;0051252;0019219;0051171;0080090;2000112;0006366;0006351;0034645;0009059;0043170;0071704;0008152;1901576;0009058;0044249;0044237;0044260;0097659;0032774;0016070;0090304;0006139…	DNA binding (0003677);RNA polymerase II transcription factor activity, sequence-specific DNA binding (0000981);signal transducer activity (0004871);molecular transducer activity (0060089);protein heterodimerization activity (0046982)	0003677;0003676;0097159;0005488;0003674;1901363;0000981;0003700;0001071;0004871;0060089;0046982;0046983;0005515	nucleus (0005634)	0005634;0043231;0043227;0043226;0005575;0043229;0044424;0044464;0005623;0005622	-	-	-	-	-	C1	5.68	5.93	5.87	5.97	5.01	5.2	5.05	5.05	5.2	5.2	5.15	5.18	4.98	5.11	4.9	5.06
NM_020529	4792	NFKBIA	nuclear factor of kappa light polypeptide gene enhancer in B-cells inhibitor, alpha;I-kappa-B-alpha;IkappaBalpha;ikB-alpha;major histocompatibility complex enhancer-binding protein MAD3;nuclear factor of kappa light chain gene enhancer in B-cells	apoptotic process (0006915);obsolete death (0016265);cellular response to cold (0070417);cytoplasmic sequestering of NF-kappaB (0007253);regulation of protein targeting (1903533);negative regulation of cytoplasmic transport (1903650);maintenance of protein location in cell (0032507);Fc-epsilon receptor signaling pathway (0038095);innate immune response (0045087);lipopolysaccharide-mediated signal…	0006915;0012501;0008219;0016265;0044699;0008150;0044763;0009987;0070417;0009409;0006950;0050896;0009266;0009628;0033554;0051716;0007253;0042347;0042345;0042990;0042306;0046822;1903649;0032386;0051049;0032879;0050789;0065007;0060341;0050794;1900180;1903827;0032880;1903533;0033157;0051223;0070201;0043122;1902531;0009966;0010646;0023051;0048583;0090087;0042992;0042308;0046823;1903650;0032387;0051051…	identical protein binding (0042802);NF-kappaB binding (0051059);nuclear localization sequence binding (0008139);ubiquitin protein ligase binding (0031625);heat shock protein binding (0031072);protein complex binding (0032403)	0019899;0005515;0005488;0003674;0042802;0051059;0008134;0008139;0005048;0042277;0033218;0031625;0044389;0031072;0032403;0044877	cytosol (0005829);I-kappaB/NF-kappaB complex (0033256);nucleus (0005634);plasma membrane (0005886)	0005737;0044424;0044464;0005575;0005623;0005622;0005829;0044444;0033256;0043234;0032991;0005634;0043231;0043227;0043226;0043229;0005886;0016020;0071944	-	-	-	-	-	C1	13.55	13.46	13.71	13.53	12.78	12.73	13.03	12.81	12.93	12.84	13.14	12.91	12.9	12.75	12.79	12.59
NM_006287	7035	TFPI	tissue factor pathway inhibitor (lipoprotein-associated coagulation inhibitor);anti-convertin;extrinsic pathway inhibitor	blood coagulation, extrinsic pathway (0007598);single-organism metabolic process (0044710);negative regulation of endopeptidase activity (0010951)	0007596;0007599;0050878;0044707;0032501;0008150;0044699;0065008;0065007;0050817;0042060;0009611;0006950;0050896;0007598;0072376;0019538;0043170;0071704;0008152;0044238;0044710;0072378;0010951;0010466;0045861;0030162;0051246;0060255;0019222;0050789;0080090;0032269;0031324;0009892;0048519;0031323;0050794;0048523;0032268;0051248;0010605;0051346;0043086;0044092;0065009;0050790;0051336;0052547;0052548…	serine-type endopeptidase inhibitor activity (0004867)	0004866;0030414;0004857;0030234;0098772;0003674;0061134;0061135;0004867	anchored component of membrane (0031225);cell surface (0009986);endoplasmic reticulum (0005783);extracellular space (0005615);organelle membrane (0031090);plasma membrane (0005886)	0031225;0031224;0044425;0005575;0016020;0009986;0044464;0005623;0005783;0043231;0043227;0043226;0043229;0044424;0005622;0044444;0005737;0012505;0005576;0005615;0044421;0031090;0044422;0005886;0071944	-	-	-	-	-	C1	10.3	10.38	10.49	10.6	8.45	8.84	8.4	8.67	8.79	9	8.75	8.82	8.19	8.35	7.82	7.98
NM_016289	51719	CAB39	calcium binding protein 39;MO25alpha	activation of protein kinase activity (0032147);cell cycle arrest (0007050);cellular hypotonic response (0071476);insulin receptor signaling pathway (0008286);intracellular signal transduction (0035556);negative regulation of potassium ion transmembrane transporter activity (1901017);negative regulation of rubidium ion transmembrane transporter activity (2000687);positive regulation of peptidyl-s…	0032147;0045860;0001934;0001932;0031399;0032268;0031323;0019222;0050789;0065007;0008150;0050794;0051246;0060255;0080090;0042325;0019220;0051174;0031401;0032270;0031325;0009893;0048518;0048522;0051247;0010604;0042327;0045937;0010562;0033674;0043549;0051338;0050790;0065009;0051347;0043085;0044093;0045859;0007050;0022402;0044763;0009987;0044699;0007049;0045786;0048523;0048519;0051726;0071476;0006971…	kinase binding (0019900);protein serine/threonine kinase activator activity (0043539);protein serine/threonine kinase activity (0004674)	0019900;0019899;0005515;0005488;0003674;0030295;0019209;0008047;0030234;0098772;0019207;0019887;0043539;0004674;0004672;0016301;0016772;0016740;0003824;0016773	cytosol (0005829);extracellular exosome (0070062);0031988;extracellular membrane-bounded organelle (0065010);serine/threonine protein kinase complex (1902554);protein complex (0043234)	0005829;0044444;0044424;0044464;0005575;0005623;0005622;0005737;0070062;0031988;0031982;0043226;0043227;0065010;0043230;0044421;0005576;1903561;1902554;1902911;0061695;1990234;1902494;0043234;0032991;0005615	-	-	-	-	-	C1	9.38	9.58	9.62	9.74	8.66	8.83	8.62	8.74	8.85	8.75	8.74	8.67	8.57	8.87	8.81	8.97
NM_005611	5934	RBL2	retinoblastoma-like 2;130 kDa retinoblastoma-associated protein;PRB2;RBR-2;retinoblastoma-related protein 2	0016568;chromatin organization (0006325);macromolecular complex subunit organization (0043933);mitotic cell cycle (0000278);regulation of cell cycle (0051726);regulation of lipid kinase activity (0043550);regulation of transcription from RNA polymerase II promoter (0006357);transcription, DNA-templated (0006351)	0016568;0006325;0043933;0016043;0009987;0008150;0071840;0051276;0006996;0000278;0007049;0044763;0044699;0051726;0050794;0050789;0065007;0043550;0019216;0080090;0019222;0043549;0042325;0019220;0051174;0031323;0051338;0050790;0065009;0006357;0006355;0010468;0060255;1903506;2001141;0010556;0009889;0031326;0051252;0019219;0051171;2000112;0006351;0034645;0009059;0043170;0071704;0008152;1901576;0009058…	DNA binding (0003677);protein binding (0005515)	0003677;0003676;0097159;0005488;0003674;1901363;0005515	cytoplasm (0005737);extracellular exosome (0070062);0031988;extracellular membrane-bounded organelle (0065010);nucleolus (0005730);nucleoplasm (0005654);transcription factor complex (0005667)	0005737;0044424;0044464;0005575;0005623;0005622;0070062;0031988;0031982;0043226;0043227;0065010;0043230;0044421;0005576;1903561;0005730;0043232;0043228;0043229;0044428;0044446;0044422;0005634;0043231;0031981;0070013;0043233;0031974;0005654;0005667;0043234;0032991;0005615	-	-	-	-	-	C1	10.99	10.93	11.2	11.3	10.09	10.07	10.1	10.21	10.32	9.99	10.15	10.16	9.59	9.57	9.67	9.75
NM_199001	375791	CYSRT1	cysteine-rich tail protein 1;UPF0574 protein C9orf169	-	-	-	-	extracellular exosome (0070062);0031988;extracellular membrane-bounded organelle (0065010)	0070062;0031988;0031982;0043226;0005575;0043227;0065010;0043230;0044421;0005576;1903561;0005615	-	-	-	-	-	C1	10.75	11	11.04	11.21	9.52	9.68	9.49	9.8	9.53	9.75	9.68	9.89	9.74	9.76	9.79	9.68
NM_006615	10753	CAPN9	calpain 9;digestive tract-specific calpain;new calpain 4;novel calpain large subunit-4	digestion (0007586);proteolysis (0006508)	0007586;0044707;0032501;0008150;0044699;0006508;0019538;0043170;0071704;0008152;0044238;1901564;0006807	calcium ion binding (0005509);calcium-dependent cysteine-type endopeptidase activity (0004198)	0005509;0046872;0043169;0043167;0005488;0003674;0004198;0004197;0004175;0070011;0008233;0016787;0003824;0008234	cytoplasm (0005737)	0005737;0044424;0044464;0005575;0005623;0005622	-	-	-	-	-	C1	8.07	8.62	8.59	8.72	7.16	7.35	7.13	7.52	7.08	7.2	7.12	7.54	7.09	7.06	7.21	7.19
NM_001013398	3486	IGFBP3	insulin-like growth factor binding protein 3;IBP-3;IGF-binding protein 3;IGFBP-3;acid stable subunit of the 140 K IGF complex;binding protein 29;binding protein 53;growth hormone-dependent binding protein	apoptotic process (0006915);obsolete death (0016265);negative regulation of protein phosphorylation (0001933);negative regulation of signal transduction (0009968);negative regulation of smooth muscle cell migration (0014912);negative regulation of smooth muscle cell proliferation (0048662);osteoblast differentiation (0001649);positive regulation of apoptotic process (0043065);positive regulation …	0006915;0012501;0008219;0016265;0044699;0008150;0044763;0009987;0044267;0019538;0043170;0071704;0008152;0044238;0044260;0044237;0008285;0042127;0050794;0050789;0065007;0048523;0048519;0001933;0001932;0031399;0032268;0031323;0019222;0051246;0060255;0080090;0042325;0019220;0051174;0031400;0032269;0031324;0009892;0051248;0010605;0042326;0045936;0010563;0009968;0009966;0010646;0023051;0048583;0010648…	fibronectin binding (0001968);insulin-like growth factor I binding (0031994);insulin-like growth factor II binding (0031995);metal ion binding (0046872);protein tyrosine phosphatase activator activity (0008160)	0001968;0005515;0005488;0003674;0005520;0019838;0031994;0031995;0046872;0043169;0043167;0008160;0072542;0019211;0008047;0030234;0098772;0019208;0019888	extracellular exosome (0070062);0031988;extracellular membrane-bounded organelle (0065010);nucleus (0005634);insulin-like growth factor ternary complex (0042567)	0070062;0031988;0031982;0043226;0005575;0043227;0065010;0043230;0044421;0005576;1903561;0005615;0016942;0036454;0043234;0032991;0005634;0043231;0043229;0044424;0044464;0005623;0005622;0042567	-	-	-	-	-	C1	7.71	8.39	8.24	8.6	5.8	6.11	6.04	6.14	5.94	6.15	6.17	6.07	5.9	6.1	6.07	6.12
NM_025202	80303	EFHD1	EF-hand domain family, member D1;EF-hand domain-containing protein 1;swiprosin-2	neuron projection development (0031175)	0031175;0030030;0016043;0009987;0008150;0071840;0044763;0044699;0048666;0048468;0048856;0032502;0048869;0044767;0030154;0030182;0048699;0022008;0007399;0048731;0007275;0044707;0032501;0120036	calcium ion binding (0005509)	0005509;0046872;0043169;0043167;0005488;0003674	extracellular exosome (0070062);0031988;extracellular membrane-bounded organelle (0065010);mitochondrial inner membrane (0005743)	0070062;0031988;0031982;0043226;0005575;0043227;0065010;0043230;0044421;0005576;1903561;0005743;0019866;0031090;0016020;0044422;0044424;0044464;0005623;0005622;0031967;0031975;0044446;0043229;0031966;0044429;0044444;0005737;0005739;0043231;0005740;0005615	-	-	-	-	-	C1	9.32	9.46	9.38	9.31	8.68	8.72	8.66	8.62	8.77	8.66	8.5	8.68	8.69	8.47	8.45	8.35
NM_212557	401138	AMTN	amelotin;RSTI689	biomineral tissue development (0031214);cell adhesion (0007155);odontogenesis of dentin-containing tooth (0042475);positive regulation of enamel mineralization (0070175)	0031214;0009888;0048856;0032502;0008150;0048513;0048731;0007275;0044707;0032501;0044699;0044767;0007155;0022610;0042475;0042476;0009887;0009653;0070169;0051094;0048518;0050789;0065007;0050793;0051240;0051239;0070167;2000026;0070175;0042488;0042482;0042481;2000027;0022603;0042487;0070172;0070170;0070173	molecular_function (0003674)	3674	basal lamina (0005605);cell-cell junction (0005911)	0005605;0044420;0005575;0031012;0044421;0005576;0005604;0005578;0005911;0030054	-	-	-	-	-	C1	9.45	9.21	9.52	9.69	7.57	7.62	7.81	7.67	8.1	8.08	7.98	7.83	7.56	7.31	7.1	7.25
NM_002970	6303	SAT1	spermidine/spermine N1-acetyltransferase 1;diamine N-acetyltransferase 1;polyamine N-acetyltransferase 1;putrescine acetyltransferase;spermidine/spermine N1-acetyltransferase alpha	angiogenesis (0001525);polyamine biosynthetic process (0006596);putrescine catabolic process (0009447);regulation of cell proliferation (0042127);small molecule metabolic process (0044281);spermidine acetylation (0032918)	0001525;0044767;0032502;0008150;0044699;0048646;0009653;0048856;0048514;0001568;0001944;0048731;0007275;0044707;0032501;0072358;0072359;0034641;0006807;0008152;0044237;0009987;0006596;0006595;0006576;0044106;0009308;1901564;0071704;0042401;0009309;0044271;0044249;0009058;1901566;1901576;0009447;0006598;0042402;0009310;1901565;1901575;0009056;0009445;0097164;0042127;0050794;0050789;0065007;0044281…	diamine N-acetyltransferase activity (0004145);spermidine binding (0019809);protein binding (0005515)	0004145;0008080;0016407;0016747;0016746;0016740;0003824;0003674;0016410;0019809;0019808;0005488;0070405;0043169;0043167;0005515	cytosol (0005829)	0005829;0044444;0044424;0044464;0005575;0005623;0005622;0005737	-	-	-	-	-	C1	11.45	11.54	11.8	11.8	10.32	10.39	10.49	10.48	10.46	10.32	10.42	10.37	10.48	10.53	10.67	10.67
NM_004695	9121	SLC16A5	solute carrier family 16 (monocarboxylate transporter), member 5;monocarboxylate transporter 5;solute carrier family 16 (monocarboxylic acid transporters), member 5;solute carrier family 16, member 5 (monocarboxylic acid transporter 6)	plasma membrane lactate transport (0035879);single-organism cellular process (0044763)	0015718;0046942;0015711;0006820;0006811;0044765;0006810;0051234;0051179;0008150;1902578;0044699;0071702;0015849;0035879;0035873;0015727;0015850;0098656;0034220;0055085;0044763;0009987;1903825;1905039	lactate transmembrane transporter activity (0015129);secondary active monocarboxylate transmembrane transporter activity (0015355);symporter activity (0015293)	0015129;0008028;0046943;0005342;0022891;0022857;0005215;0003674;0022892;0008514;0008509;0015075;1901618;0015355;0015291;0022804;0015293	integral component of plasma membrane (0005887)	0005887;0016021;0031224;0044425;0005575;0016020;0031226;0044459;0044464;0005623;0005886;0071944	-	-	-	-	-	C1	6.67	6.69	6.85	6.78	5.78	5.87	5.74	5.97	5.87	6.1	5.92	5.67	5.92	6.13	5.95	5.8
NM_000888	3694	ITGB6	integrin, beta 6	cell-matrix adhesion (0007160);extracellular matrix organization (0030198);inflammatory response (0006954);integrin-mediated signaling pathway (0007229);multicellular organism development (0007275);viral entry into host cell (0046718);movement in host environment (0052126);multi-organism cellular process (0044764)	0007155;0022610;0008150;0007160;0031589;0030198;0043062;0016043;0009987;0071840;0044763;0044699;0006954;0006952;0006950;0050896;0007229;0007166;0007165;0050794;0050789;0065007;0007154;0044700;0023052;0051716;0007275;0044707;0032501;0044767;0032502;0046718;0030260;0044409;0051828;0052192;0040011;0044403;0044419;0051704;0052126;0051701;0051806;0019058;0016032;0044764;0048856	virus receptor activity (0001618);integrin binding (0005178)	0001618;0004872;0060089;0003674;0005178;0005102;0005515;0005488;0032403;0044877;0050839	external side of plasma membrane (0009897);extracellular exosome (0070062);0031988;extracellular membrane-bounded organelle (0065010);integrin complex (0008305)	0009897;0044459;0044425;0005575;0016020;0044464;0005623;0005886;0071944;0098552;0009986;0070062;0031988;0031982;0043226;0043227;0065010;0043230;0044421;0005576;1903561;0008305;0098636;0043234;0032991;0098802;0043235;0098797;0098796;0005887;0016021;0031224;0031226;0005615	-	-	-	-	-	C1	5.73	6	5.96	5.74	5.01	4.9	5.05	5.35	5.26	5.44	5.16	5.02	5.14	5.22	5.05	4.92
ENST00000454635	-	-	-	-	-	-	-	-	-	-	-	-	-	-	C1	7.55	7.56	7.75	7.55	6.93	6.79	6.78	6.78	6.95	6.74	6.93	6.69	6.61	6.49	6.48	6.34
NM_001982	2065	ERBB3	erb-b2 receptor tyrosine kinase 3;human epidermal growth factor receptor 3;proto-oncogene-like protein c-ErbB-3;tyrosine kinase-type cell surface receptor HER3;v-erb-b2 avian erythroblastic leukemia viral oncogene homolog 3	cranial nerve development (0021545);endocardial cushion development (0003197);cardiovascular system development (0072358);epidermal growth factor receptor signaling pathway (0007173);extrinsic apoptotic signaling pathway in absence of ligand (0097192);obsolete death (0016265);Fc-epsilon receptor signaling pathway (0038095);fibroblast growth factor receptor signaling pathway (0008543);innate immun…	0021545;0021675;0044767;0032502;0008150;0044699;0048856;0007399;0048731;0007275;0044707;0032501;0003197;0060485;0009888;0048513;0007507;0072358;0072359;0007173;0038127;0007169;0007167;0007166;0007165;0050794;0050789;0065007;0007154;0044763;0009987;0044700;0023052;0051716;0050896;0097192;0038034;0097191;0097190;0006915;0012501;0008219;0016265;0038095;0038093;0002768;0002764;0050776;0002682;0048583…	ATP binding (0005524);purine ribonucleoside binding (0032550);growth factor binding (0019838);protein heterodimerization activity (0046982);protein homodimerization activity (0042803);protein tyrosine kinase activator activity (0030296);transmembrane receptor protein tyrosine kinase activity (0004714)	0005524;0032550;0001883;0001882;0036094;0005488;0003674;0097159;0097367;1901363;0032549;0032559;0030554;0017076;0000166;1901265;0032555;0032553;0035639;0043168;0043167;0019838;0005515;0042802;0046982;0046983;0042803;0004672;0016301;0016772;0016740;0003824;0016773;0030296;0030295;0019209;0008047;0030234;0098772;0019207;0019887;0004888;0038023;0004871;0060089;0004872;0004714;0004713;0019199;0099600	apical plasma membrane (0016324);membrane region (0098589);basolateral plasma membrane (0016323);extracellular space (0005615);integral component of plasma membrane (0005887);lateral plasma membrane (0016328);receptor complex (0043235);protein complex (0043234);intracellular (0005622)	0016324;0098590;0044459;0044425;0005575;0016020;0044464;0005623;0005886;0071944;0098589;0098805;0045177;0016323;0005615;0044421;0005576;0005887;0016021;0031224;0031226;0016328;0043235;0043234;0032991;0005622	-	-	-	-	-	C1	9.07	8.78	8.88	9.01	8.49	8.27	8.54	8.41	8.32	8.32	8.32	8.35	8.33	8.03	8.17	8.05
NR_003285	100008587	RNA5-8S5	RNA, 5.8S ribosomal 5;5.8S ribosomal RNA;RNA, 5.8S ribosomal 1	-	-	-	-	-	-	-	-	-	-	-	C1	14.02	13.77	13.76	13.87	13.2	12.48	12.84	11.99	12.98	12.63	12.77	13.04	13.15	11.64	11.74	11.88
NM_001080525	646424	SPINK8	serine peptidase inhibitor, Kazal type 8 (putative)	negative regulation of endopeptidase activity (0010951)	0010951;0010466;0045861;0030162;0051246;0060255;0019222;0050789;0065007;0008150;0080090;0032269;0031324;0009892;0048519;0031323;0050794;0048523;0032268;0051248;0010605;0051346;0043086;0044092;0065009;0050790;0051336;0052547;0052548;0051171;0051172	serine-type endopeptidase inhibitor activity (0004867)	0004867;0004866;0030414;0004857;0030234;0098772;0003674;0061134;0061135	extracellular region (0005576)	0005576;0005575	-	-	-	-	-	C1	5.68	5.64	5.85	5.63	4.86	4.81	4.91	5.05	4.95	4.93	4.9	4.91	5.12	4.81	5.07	4.87
NM_024615	79668	PARP8	poly (ADP-ribose) polymerase family, member 8;ADP-ribosyltransferase diphtheria toxin-like 16	metabolic process (0008152)	0008152;0008150	NAD+ ADP-ribosyltransferase activity (0003950)	0003950;0016763;0016757;0016740;0003824;0003674	intracellular (0005622)	0005622;0044464;0005575;0005623	-	-	-	-	-	C1	7.72	7.87	7.91	7.93	6.88	6.78	6.94	6.77	7.21	6.92	7	6.78	6.52	6.65	6.73	6.63
NR_033405	1518	CTSLP8	cathepsin L pseudogene 8;cathepsin L1 pseudogene 8	-	-	-	-	-	-	-	-	-	-	-	C1	9.55	9.72	9.77	9.78	8.73	8.97	8.94	9.02	8.92	8.95	8.91	8.84	8.82	8.74	8.97	8.87
NM_030965	81849	ST6GALNAC5	ST6 (alpha-N-acetyl-neuraminyl-2,3-beta-galactosyl-1,3)-N-acetylgalactosaminide alpha-2,6-sialyltransferase 5;GD1 alpha synthase;GalNAc alpha-2,6-sialyltransferase V;SIAT7-E;ST6 neuraminyl-2,3-beta-galactosyl-1,3)-N-acetylgalactosaminide alpha-2,6-sialyltransferase 5;ST6GalNAc V;alpha-N-acetylgalactosaminide alpha-2,6-sialyltransferase V;alpha-N-acetylneuraminyl 2,3-betagalactosyl-1,3)-N-acetyl g…	dolichol-linked oligosaccharide biosynthetic process (0006488);glycosphingolipid biosynthetic process (0006688);oligosaccharide biosynthetic process (0009312);post-translational protein modification (0043687);protein N-linked glycosylation via asparagine (0018279);sialylation (0097503)	0044267;0019538;0043170;0071704;0008152;0008150;0044238;0044260;0044237;0009987;0006488;1901137;1901135;1901576;0009058;0006688;0006687;0006664;0006643;0044255;0006629;0044710;0044699;0044763;1903509;0006665;1901564;0006807;0009247;0046467;0008610;0044711;0044249;0030148;1901566;0009312;0009311;0044723;0005975;0016051;0043687;0006464;0036211;0043412;0018279;0006487;0006486;0043413;0070085;0009101…	alpha-N-acetylgalactosaminide alpha-2,6-sialyltransferase activity (0001665)	0001665;0008373;0016757;0016740;0003824;0003674	Golgi membrane (0000139);integral component of membrane (0016021)	0000139;0044431;0044444;0044424;0044464;0005575;0005623;0005622;0005737;0044446;0044422;0043226;0043229;0005794;0043231;0043227;0012505;0098588;0031090;0016020;0016021;0031224;0044425;0098791;0031984	-	-	-	-	-	C1	5.63	5.61	5.9	5.63	5.2	5.31	5	5.16	5.2	5.17	5.04	5	4.93	5.11	5.26	5.17
ENST00000426023	-	-	-	-	-	-	-	-	-	-	-	-	-	-	C1	6.23	6.75	6.53	6.59	5.38	5.62	5.49	5.55	6.22	5.64	5.67	5.3	5.54	5.17	5.31	5.27
NM_177454	165215	FAM171B	family with sequence similarity 171, member B	-	-	DNA binding (0003677)	0003677;0003676;0097159;0005488;0003674;1901363	integral component of membrane (0016021)	0016021;0031224;0044425;0005575;0016020	-	-	-	-	-	C1	7.06	6.95	7.09	7.17	6.04	6.07	6.05	6.11	6.14	6.04	6.3	6.16	6.04	6	5.89	5.86
NM_020311	57007	ACKR3	atypical chemokine receptor 3;C-X-C chemokine receptor type 7;G protein-coupled receptor;G-protein coupled receptor 159;G-protein coupled receptor RDC1 homolog;chemokine (C-X-C motif) receptor 7;chemokine orphan receptor 1	angiogenesis (0001525);cell adhesion (0007155);chemokine-mediated signaling pathway (0070098);chemotaxis (0006935);negative regulation of intrinsic apoptotic signaling pathway in response to DNA damage (1902230);positive regulation of defense response to virus by host (0002230);positive regulation of ERK1 and ERK2 cascade (0070374);receptor internalization (0031623);vasculogenesis (0001570);viral…	0001525;0044767;0032502;0008150;0044699;0048646;0009653;0048856;0048514;0001568;0001944;0048731;0007275;0044707;0032501;0072358;0072359;0007155;0022610;0070098;0019221;0007166;0007165;0050794;0050789;0065007;0007154;0044763;0009987;0044700;0023052;0051716;0050896;0071345;0034097;0010033;0042221;0071310;0070887;0006935;0042330;0040011;0009605;1902230;1902229;2001020;0080135;0080134;0048583;2001242…	C-X-C chemokine binding (0019958);C-X-C chemokine receptor activity (0016494);coreceptor activity (0015026);scavenger receptor activity (0005044)	0019958;0019956;0019955;0005515;0005488;0003674;0016494;0004950;0001637;0008528;0001653;0038023;0004871;0060089;0004872;0004930;0004888;0004896;0015026;0005044;0038024;0099600	cell surface (0009986);clathrin-coated pit (0005905);early endosome (0005769);intracellular membrane-bounded organelle (0043231);integral component of membrane (0016021);perinuclear region of cytoplasm (0048471);plasma membrane (0005886);recycling endosome (0055037)	0009986;0044464;0005575;0005623;0005905;0098589;0016020;0044425;0098805;0012505;0005769;0005768;0043231;0043227;0043226;0043229;0044424;0005622;0044444;0005737;0016021;0031224;0048471;0005886;0071944;0055037;0031410;0097708;0031982	-	-	-	-	-	C1	13.56	13.74	13.73	13.97	12.33	12.8	12.3	12.74	12.38	12.92	12.37	12.75	12.33	12.77	12.08	12.58
NR_002954	677800	SNORA12	small nucleolar RNA, H/ACA box 12;U108 snoRNA	-	-	-	-	-	-	-	-	-	-	-	C1	9.27	8.45	9.12	8.67	8.67	8.24	8.23	7.93	8.45	8.15	8.01	8.18	8.39	7.76	8.24	7.32
NM_004180	10010	TANK	TRAF family member-associated NFKB activator;TRAF-interacting protein	I-kappaB kinase/NF-kappaB signaling (0007249);single-organism cellular process (0044763);innate immune response (0045087);toll-like receptor 3 signaling pathway (0034138);toll-like receptor 4 signaling pathway (0034142);TRIF-dependent toll-like receptor signaling pathway (0035666)	0007249;0035556;0007165;0050794;0050789;0065007;0008150;0007154;0044763;0009987;0044699;0044700;0023052;0051716;0050896;0045087;0006952;0006950;0006955;0002376;0002756;0002224;0002221;0002758;0002218;0002253;0050778;0002684;0002682;0048518;0048584;0048583;0050776;0045089;0031349;0031347;0080134;0045088;0002757;0002764;0034138;0034142;0035666	metal ion binding (0046872);ubiquitin protein ligase binding (0031625)	0046872;0043169;0043167;0005488;0003674;0031625;0044389;0019899;0005515	cytosol (0005829)	0005737;0044424;0044464;0005575;0005623;0005622;0005829;0044444	-	-	-	-	-	C1	10.29	10.2	10.46	10.39	9.65	9.63	9.52	9.68	9.71	9.6	9.71	9.75	9.54	9.79	9.83	9.65
NM_144586	116372	LYPD1	LY6/PLAUR domain containing 1;putative HeLa tumor suppressor	-	-	-	-	anchored component of membrane (0031225);plasma membrane (0005886)	0031225;0031224;0044425;0005575;0016020;0005886;0044464;0005623;0071944	-	-	-	-	-	C1	10.58	10.9	11.13	10.88	9.52	9.93	9.49	9.71	9.55	9.84	9.63	9.88	9.56	9.68	9.75	9.41
NM_005410	6414	SEPP1	selenoprotein P, plasma, 1	brain development (0007420);growth (0040007);locomotory behavior (0007626);post-embryonic development (0009791);response to oxidative stress (0006979);selenium compound metabolic process (0001887);sexual reproduction (0019953)	0007420;0044767;0032502;0008150;0044699;0048513;0048856;0048731;0007275;0044707;0032501;0007417;0007399;0060322;0040007;0007626;0007610;0009791;0006979;0006950;0050896;0001887;0044237;0008152;0009987;0019953;0000003;0044703;0022414;0051704	selenium binding (0008430)	0008430;0005488;0003674	extracellular exosome (0070062);0031988;extracellular membrane-bounded organelle (0065010)	0070062;0031988;0031982;0043226;0005575;0043227;0065010;0043230;0044421;0005576;1903561;0005615	-	-	-	-	-	C1	6.38	6.07	6.36	6.38	5.57	5.34	5.64	5.44	5.82	5.36	5.66	5.36	5.35	5.07	5.25	5.06
NM_001023587	10057	ABCC5	ATP-binding cassette, sub-family C (CFTR/MRP), member 5;ATP-binding cassette sub-family C member 5;canalicular multispecific organic anion transporter C;multi-specific organic anion transporter C	carbohydrate metabolic process (0005975);hyaluronan biosynthetic process (0030213);transmembrane transport (0055085);single-organism transport (0044765);organic anion transport (0015711)	0005975;0044238;0008152;0008150;0071704;0030203;0006022;0043170;1901135;1901564;0006807;0030213;0006024;0006023;0009059;1901576;0009058;0044711;0044710;0044699;1901137;1901566;0030212;1903510;0044281;0055085;0044763;0009987;0044765;0006810;0051234;0051179;1902578;0015711;0006820;0006811;0071702;0019752;0043436;0006082;0044237;0046394;0016053;0044249;0044283	ATP binding (0005524);purine ribonucleoside binding (0032550);ATPase activity, coupled to transmembrane movement of substances (0042626);organic anion transmembrane transporter activity (0008514)	0005524;0032550;0001883;0001882;0036094;0005488;0003674;0097159;0097367;1901363;0032549;0032559;0030554;0017076;0000166;1901265;0032555;0032553;0035639;0043168;0043167;0042626;0015405;0015399;0022804;0022857;0005215;0016820;0016817;0016787;0003824;0043492;0042623;0016887;0017111;0016462;0016818;0008514;0008509;0015075;0022891;0022892	integral component of plasma membrane (0005887)	0005887;0016021;0031224;0044425;0005575;0016020;0031226;0044459;0044464;0005623;0005886;0071944	-	-	-	-	-	C1	10.23	10.31	10.3	10.37	8.87	9.04	9.11	9.05	9.07	9.18	9.03	9.09	8.77	8.79	8.66	8.78
NM_020731	57491	AHRR	aryl-hydrocarbon receptor repressor;ahR repressor;aryl hydrocarbon hydroxylase regulator;class E basic helix-loop-helix protein 77;dioxin receptor repressor	negative regulation of transcription from RNA polymerase II promoter (0000122);positive regulation of protein sumoylation (0033235);response to xenobiotic stimulus (0009410);transcription, DNA-templated (0006351);positive regulation of transcription from RNA polymerase II promoter (0045944)	0000122;0006357;0006355;0010468;0060255;0019222;0050789;0065007;0008150;1903506;2001141;0010556;0009889;0031326;0031323;0050794;0051252;0019219;0051171;0080090;2000112;0045892;0010629;0010605;0009892;0048519;1903507;1902679;0010558;0009890;0031327;0031324;0048523;0051253;0045934;0051172;2000113;0033235;0033233;1903320;0031399;0032268;0051246;1903322;0031401;0032270;0031325;0009893;0048518;0048522…	DNA binding (0003677);transcriptional repressor activity, RNA polymerase II transcription factor binding (0001191);signal transducer activity (0004871);molecular transducer activity (0060089);protein dimerization activity (0046983)	0003677;0003676;0097159;0005488;0003674;1901363;0001191;0001076;0000989;0000988;0004871;0060089;0046983;0005515	cytoplasm (0005737);nuclear aryl hydrocarbon receptor complex (0034753);protein complex (0043234)	0005737;0044424;0044464;0005575;0005623;0005622;0005634;0043231;0043227;0043226;0043229;0034753;0034751;0043235;0043234;0032991;0044428;0044446;0044422	-	-	-	-	-	C1	7.72	7.9	7.97	8.31	5.2	5.35	5.32	5.42	5.59	5.55	5.35	5.51	5.69	5.5	5.42	5.8
NM_007289	4311	MME	membrane metallo-endopeptidase;atriopeptidase;common acute lymphocytic leukemia antigen;enkephalinase;membrane metallo-endopeptidase (neutral endopeptidase, enkephalinase);membrane metallo-endopeptidase (neutral endopeptidase, enkephalinase, CALLA, CD10);membrane metallo-endopeptidase variant 1;membrane metallo-endopeptidase variant 2;neprilysin-390;neprilysin-411;neutral endopeptidase 24.11;skin…	angiotensin maturation (0002003);amyloid-beta metabolic process (0050435);cellular protein metabolic process (0044267);cellular response to cytokine stimulus (0071345);cellular response to UV-A (0071492);cellular response to UV-B (0071493);creatinine metabolic process (0046449);kidney development (0001822);replicative senescence (0090399);sensory perception of pain (0019233)	0002003;0016486;0006518;0043603;0034641;0006807;0008152;0008150;0044237;0009987;1901564;0071704;0016485;0006508;0019538;0043170;0044238;0051604;0010467;0042445;0010817;0065008;0065007;0002002;0060177;0051246;0060255;0019222;0050789;0080090;0001991;0003081;0001990;0003044;0003073;0008217;0008015;0003013;0003008;0044707;0032501;0044699;0050886;0050435;0044267;0044260;0071345;0034097;0010033;0042221…	exopeptidase activity (0008238);metalloendopeptidase activity (0004222);peptide binding (0042277);zinc ion binding (0008270);protein binding (0005515)	0004175;0070011;0008233;0016787;0003824;0003674;0008238;0004222;0008237;0042277;0033218;0005488;0008270;0046914;0046872;0043169;0043167;0005515	axon (0030424);brush border (0005903);dendrite (0030425);extracellular exosome (0070062);0031988;extracellular membrane-bounded organelle (0065010);focal adhesion (0005925);integral component of plasma membrane (0005887);neuron projection terminus (0044306);synaptic vesicle (0008021);0016023;intracellular membrane-bounded organelle (0043231)	0030424;0043005;0042995;0044464;0005575;0005623;0097458;0005903;0005737;0044424;0005622;0030425;0036477;0070062;0031988;0031982;0043226;0043227;0065010;0043230;0044421;0005576;1903561;0005925;0005924;0005912;0070161;0030054;0030055;0016021;0031224;0044425;0016020;0005887;0031226;0044459;0005886;0071944;0044306;0044463;0045202;0008021;0016023;0031410;0043229;0044444;0043231;0044456;0098793;0098862…	-	-	-	-	-	C1	6.57	6.31	6.94	6.4	5.09	5.05	4.96	5.03	5	5.2	5.28	5.08	5.12	4.94	4.9	5.02
ENST00000576963	105371919	LOC105371919	uncharacterized LOC105371919	-	-	-	-	-	-	-	-	-	-	-	C1	6.78	6.65	7.05	6.68	6.08	6.33	6.08	6.31	6.1	6.19	6.14	6.27	6.39	6.36	6.29	5.95
NM_080875	142678	MIB2	mindbomb E3 ubiquitin protein ligase 2;mind bomb homolog 2;mindbomb homolog 2;novel zinc finger protein;novelzin;putative NF-kappa-B-activating protein 002N;skeletrophin;zinc finger ZZ type with ankyrin repeat domain protein 1;zinc finger, ZZ type with ankyrin repeat domain 1	Notch signaling pathway (0007219);single-organism cellular process (0044763);positive regulation of I-kappaB kinase/NF-kappaB signaling (0043123);protein ubiquitination (0016567)	0007219;0007166;0007165;0050794;0050789;0065007;0008150;0007154;0044763;0009987;0044699;0044700;0023052;0051716;0050896;0043123;0043122;1902531;0009966;0010646;0023051;0048583;1902533;0009967;0010647;0048522;0048518;0023056;0048584;0016567;0032446;0070647;0006464;0036211;0019538;0043170;0071704;0008152;0044238;0043412;0044267;0044260;0044237;1901564;0006807	ligase activity (0016874);signal transducer activity (0004871);molecular transducer activity (0060089);zinc ion binding (0008270);actin binding (0003779);ubiquitin protein ligase activity (0061630)	0016874;0003824;0003674;0004871;0060089;0004842;0019787;0016740;0008270;0046914;0046872;0043169;0043167;0005488;0003779;0008092;0005515;0061630;0061659	early endosome (0005769);intracellular membrane-bounded organelle (0043231);ubiquitin ligase complex (0000151);protein complex (0043234)	0005737;0044424;0044464;0005575;0005623;0005622;0005769;0005768;0043231;0043227;0043226;0043229;0044444;0012505;0000151;1990234;1902494;0043234;0032991;0031410;0097708;0031982	-	-	-	-	-	C1	8.73	9.11	9.01	9.04	8.56	8.48	8.44	8.42	8.45	8.31	8.21	8.29	8.53	8.25	8.32	8.42
NM_032230	84190	METTL25	methyltransferase like 25	methylation (0032259)	0032259;0008152;0008150	methyltransferase activity (0008168)	0008168;0016741;0016740;0003824;0003674	-	-	-	-	-	-	-	C1	9.68	9.52	9.89	9.89	8.94	8.89	8.9	9.12	9.09	9.04	9.22	9.03	8.91	8.9	8.95	8.84
NM_000155	2592	GALT	galactose-1-phosphate uridylyltransferase;UDP-glucose--hexose-1-phosphate uridylyltransferase;gal-1-P uridylyltransferase;galactose-1-phosphate uridyl transferase	galactose catabolic process (0019388);UDP-glucose catabolic process (0006258);nucleotide catabolic process (0009166)	0005975;0044238;0008152;0008150;0071704;0019388;0006012;0019318;0005996;0044723;0044710;0044699;0019320;0046365;0044724;0016052;1901575;0009056;0044712;0044281;0006258;0006011;0009225;0009117;0006753;0006796;0006793;0044237;0009987;0019637;0055086;0006139;0006725;0034641;0006807;0046483;1901360;0044763;1901135;0009227;0009166;1901292;0034655;0019439;0044248;0044270;0046700;1901361;0046434;1901136…	UDP-glucose:hexose-1-phosphate uridylyltransferase activity (0008108);zinc ion binding (0008270);protein binding (0005515)	0008108;0070569;0016779;0016772;0016740;0003824;0003674;0008270;0046914;0046872;0043169;0043167;0005488;0005515	cytosol (0005829);Golgi apparatus (0005794)	0005829;0044444;0044424;0044464;0005575;0005623;0005622;0005737;0005794;0043231;0043227;0043226;0043229;0012505	-	-	-	-	-	C1	8.17	8.28	8.48	8.32	7.78	7.57	7.71	7.78	7.87	7.6	7.58	7.72	7.53	7.63	7.69	7.6
NM_173481	126353	MISP	mitotic spindle positioning;caprice;mitotic interactor and substrate of Plk1;mitotic spindle positioning protein	cell division (0051301);0007067;nuclear division (0000280);single-organism organelle organization (1902589);mitotic cell cycle process (1903047)	0051301;0044763;0009987;0008150;0044699;0007067;0000280;0048285;0006996;0016043;0071840;1902589;1903047;0022402;0007049;0000278	actin binding (0003779)	0003779;0008092;0005515;0005488;0003674	cell cortex (0005938);cytoskeleton (0005856);focal adhesion (0005925);intracellular membrane-bounded organelle (0043231);plasma membrane (0005886)	0005938;0044444;0044424;0044464;0005575;0005623;0005622;0005737;0071944;0005856;0043232;0043228;0043226;0043229;0005925;0005924;0005912;0070161;0030054;0030055;0043231;0043227;0005886;0016020;0099568	-	-	-	-	-	C1	10.71	10.83	11.03	10.82	9.95	10.14	9.97	10.07	9.88	10.23	10.08	10.19	10	10.1	9.89	9.87
ENST00000497769	-	-	-	-	-	-	-	-	-	-	-	-	-	-	C1	7.73	7.86	8.16	8.1	6.78	6.9	6.97	7.28	6.91	6.9	7.06	7.1	6.67	6.43	6.55	6.57
NM_021200	58473	PLEKHB1	pleckstrin homology domain containing, family B (evectins) member 1;PH domain containing protein in retina 1;PH domain containing, retinal 1;PH domain-containing family B member 1;PH domain-containing protein in retina 1;evectin-1;pleckstrin homology domain retinal protein 1	multicellular organism development (0007275);phototransduction (0007602);single-organism cellular process (0044763);regulation of cell differentiation (0045595)	0007275;0044707;0032501;0008150;0044699;0044767;0032502;0007602;0007165;0050794;0050789;0065007;0007154;0044763;0009987;0044700;0023052;0051716;0050896;0009583;0009416;0009314;0009628;0009581;0009605;0051606;0009582;0045595;0050793;0048856	signal transducer activity (0004871);molecular transducer activity (0060089);protein C-terminus binding (0008022);protein homodimerization activity (0042803)	0004871;0060089;0003674;0005515;0005488;0008022;0042803;0042802;0046983	cytoplasm (0005737);integral component of membrane (0016021)	0005737;0044424;0044464;0005575;0005623;0005622;0016021;0031224;0044425;0016020	-	-	-	-	-	C1	11.63	11.48	11.96	11.6	11.02	10.51	10.68	10.73	10.71	10.55	10.83	10.84	10.84	10.3	10.62	10.25
NM_001098537	375775	PNPLA7	patatin-like phospholipase domain containing 7	developmental process (0032502);lipid metabolic process (0006629)	0032502;0008150;0006629;0044238;0008152;0044710;0044699;0071704	lysophospholipase activity (0004622)	0004622;0004620;0016298;0016788;0016787;0003824;0003674;0052689	endoplasmic reticulum (0005783);integral component of membrane (0016021);lysosomal membrane (0005765);mitochondrial membrane (0031966);nuclear membrane (0031965)	0005783;0043231;0043227;0043226;0005575;0043229;0044424;0044464;0005623;0005622;0044444;0005737;0012505;0016021;0031224;0044425;0016020;0005765;0005774;0044437;0044446;0044422;0005773;0098588;0031090;0098805;0005764;0000323;0031966;0044429;0005739;0005740;0031967;0031975;0031965;0044428;0005634;0005635;0098852	-	-	-	-	-	C1	8.1	8.22	8.19	8.08	7.07	6.83	6.93	7	6.98	6.85	7.09	6.97	7.09	6.71	6.99	6.73
NM_152338	653808	ZG16	zymogen granule protein 16;jacalin-like lectin domain containing;secretory lectin ZG16;zymogen granule protein 16 homolog	protein transport (0015031)	0015031;0008104;0033036;0051179;0008150;0045184;0051234;0071702;0006810;0015833;0042886;0071705	carbohydrate binding (0030246);protein binding (0005515)	0030246;0005488;0003674;0005515	cytoplasmic vesicle lumen (0060205);0031988;0016023;Golgi lumen (0005796);proteinaceous extracellular matrix (0005578);zymogen granule membrane (0042589)	0060205;0031983;0043233;0031974;0005575;0044422;0043226;0031988;0031982;0043227;0044433;0044444;0044424;0044464;0005623;0005622;0005737;0044446;0043229;0031410;0016023;0043231;0031012;0005796;0044431;0005794;0012505;0070013;0005578;0044421;0005576;0042589;0030667;0030659;0012506;0031090;0016020;0098588;0098805;0030141;0042588;0097708;0099503	-	-	-	-	-	C1	6.91	7.02	7.16	7.26	6.14	6.28	6.34	6.49	6.28	6.47	6.11	6.4	5.92	6.08	6.03	5.87
NM_004428	1942	EFNA1	ephrin-A1;TNF alpha-induced protein 4;eph-related receptor tyrosine kinase ligand 1;immediate early response protein B61;ligand of eph-related kinase 1;tumor necrosis factor alpha-induced protein 4;tumor necrosis factor, alpha-induced protein 4	activation of MAPK activity (0000187);angiogenesis (0001525);aortic valve morphogenesis (0003180);axon guidance (0007411);cell migration (0016477);cell-cell signaling (0007267);endocardial cushion to mesenchymal transition involved in heart valve formation (0003199);mesenchymal cell development (0014031);stem cell development (0048864);ephrin receptor signaling pathway (0048013);mitral valve morp…	0000187;0032147;0045860;0001934;0001932;0031399;0032268;0031323;0019222;0050789;0065007;0008150;0050794;0051246;0060255;0080090;0042325;0019220;0051174;0031401;0032270;0031325;0009893;0048518;0048522;0051247;0010604;0042327;0045937;0010562;0033674;0043549;0051338;0050790;0065009;0051347;0043085;0044093;0045859;0043406;0043405;0043408;1902531;0009966;0010646;0023051;0048583;0071900;0043410;1902533…	ephrin receptor binding (0046875)	0046875;0005102;0005515;0005488;0003674	anchored component of plasma membrane (0046658);extracellular exosome (0070062);0031988;extracellular membrane-bounded organelle (0065010);integral component of plasma membrane (0005887)	0046658;0031225;0031224;0044425;0005575;0016020;0031226;0044459;0044464;0005623;0005886;0071944;0070062;0031988;0031982;0043226;0043227;0065010;0043230;0044421;0005576;1903561;0005887;0016021;0005615	-	-	-	-	-	C1	10.08	10.16	10.15	10.08	8.85	8.86	8.69	8.9	9.03	8.91	8.84	8.98	8.75	8.86	8.8	8.87
NM_152772	255394	TCP11L2	t-complex 11, testis-specific-like 2	-	-	-	-	-	-	-	-	-	-	-	C1	6.54	6.57	6.85	7.13	5.66	5.55	5.92	5.72	5.76	5.64	5.72	5.85	5.67	5.07	5.45	5.27
NM_001037332	26999	CYFIP2	cytoplasmic FMR1 interacting protein 2;p53-inducible protein 121	activation of cysteine-type endopeptidase activity (0097202);apoptotic process (0006915);obsolete death (0016265);Fc-gamma receptor signaling pathway involved in phagocytosis (0038096);innate immune response (0045087);single organismal cell-cell adhesion (0016337);small GTPase mediated signal transduction (0007264);vascular endothelial growth factor receptor signaling pathway (0048010)	0097202;0031638;0016485;0006508;0019538;0043170;0071704;0008152;0008150;0044238;0051604;0010467;2001056;0010950;0010952;0045862;0030162;0051246;0060255;0019222;0050789;0065007;0080090;0032270;0031325;0009893;0048518;0031323;0050794;0048522;0032268;0051247;0010604;0051345;0043085;0044093;0065009;0050790;0051336;0052547;0052548;2000116;0006915;0012501;0008219;0016265;0044699;0044763;0009987;0038096…	protein binding (0005515)	0005515;0005488;0003674	cell junction (0030054);cytosol (0005829);extracellular exosome (0070062);0031988;extracellular membrane-bounded organelle (0065010);membrane (0016020);neuron projection (0043005);perinuclear region of cytoplasm (0048471);synapse (0045202)	0030054;0005575;0005737;0044424;0044464;0005623;0005622;0005829;0044444;0070062;0031988;0031982;0043226;0043227;0065010;0043230;0044421;0005576;1903561;0016020;0043005;0042995;0097458;0048471;0045202;0120025;0005615	-	-	-	-	-	C1	7.73	7.9	7.85	7.74	7.12	6.93	6.86	6.89	6.95	6.96	6.93	6.93	7.05	6.91	7.01	6.95
BC025320	-	-	-	-	-	-	-	-	-	-	-	-	-	-	C1	12.19	12	12.32	12.04	11.23	11.06	11.49	11.2	11.47	11.19	11.3	11.3	11.45	11.11	11.13	11.12
NM_001080424	23135	KDM6B	lysine (K)-specific demethylase 6B;jmjC domain-containing protein 3;jumonji domain containing 3, histone lysine demethylase;jumonji domain-containing protein 3;lysine demethylase 6B	cardiac muscle cell differentiation (0055007);cardiovascular system development (0072358);cellular response to hydrogen peroxide (0070301);macromolecular complex subunit organization (0043933);endothelial cell differentiation (0045446);mesodermal cell differentiation (0048333);positive regulation of transcription from RNA polymerase II promoter (0045944);inflammatory response to antigenic stimulu…	0055007;0035051;0030154;0048869;0044763;0009987;0008150;0044699;0044767;0032502;0007507;0048513;0048856;0048731;0007275;0044707;0032501;0072358;0072359;0051146;0042692;0061061;0048738;0014706;0060537;0009888;0070301;0034614;0000302;0006979;0006950;0050896;1901700;0042221;0034599;0033554;0051716;0070887;1901701;0042542;0010035;0006325;0043933;0016043;0071840;0051276;0006996;0045446;0030855;0060429…	dioxygenase activity (0051213);histone demethylase activity (H3-K27 specific) (0071558);metal ion binding (0046872);sequence-specific DNA binding (0043565);chromatin binding (0003682);macromolecular complex binding (0044877);beta-catenin binding (0008013)	0051213;0016491;0003824;0003674;0071558;0032452;0032451;0046872;0043169;0043167;0005488;0043565;0003677;0003676;0097159;1901363;0003682;0044877;0005515;0008013	nucleoplasm (0005654)	0005654;0044428;0044446;0044422;0005575;0043226;0044424;0044464;0005623;0005622;0043229;0005634;0043231;0043227;0031981;0070013;0043233;0031974	-	-	-	-	-	C1	6.59	6.67	6.54	6.72	6.01	6.03	6.05	6.04	6	6.03	6.13	5.7	6.2	5.87	5.96	5.9
NM_024692	79745	CLIP4	CAP-GLY domain containing linker protein family, member 4;restin-like protein 2	-	-	protein binding (0005515)	0005515;0005488;0003674	-	-	-	-	-	-	-	C1	6.06	6.37	6.21	7.09	5.24	5.38	5.42	5.54	5.38	5.62	5.16	5.51	5.28	5.54	5.34	5.31
NM_017640	55604	LRRC16A	leucine rich repeat containing 16A;CARMIL homolog;capping protein, Arp2/3, and Myosin-I Linker homolog 1;leucine rich repeat containing 16	actin filament organization (0007015);protein complex subunit organization (0071822);barbed-end actin filament uncapping (0051638);blood coagulation (0007596);cell migration (0016477);lamellipodium assembly (0030032);negative regulation of barbed-end actin filament capping (2000813);positive regulation of cell migration (0030335);positive regulation of lamellipodium organization (1902745);positiv…	0007015;0071822;0043933;0016043;0009987;0008150;0071840;0030036;0007010;0006996;0030029;0044763;0044699;1902589;0051638;0051695;0030836;0030834;0008064;0030832;0032535;0090066;0065008;0065007;0032956;0032970;0050794;0050789;0051493;0033043;0051128;1901879;0043244;0051495;0010638;0051130;0048522;0048518;1901881;0043243;0007596;0007599;0050878;0044707;0032501;0050817;0042060;0009611;0006950;0050896…	protein complex binding (0032403)	0032403;0005515;0005488;0003674;0044877	cytosol (0005829);extracellular exosome (0070062);0031988;extracellular membrane-bounded organelle (0065010);filamentous actin (0031941);lamellipodium (0030027);nucleus (0005634)	0005737;0044424;0044464;0005575;0005623;0005622;0005829;0044444;0070062;0031988;0031982;0043226;0043227;0065010;0043230;0044421;0005576;1903561;0031941;0043234;0032991;0044430;0044446;0044422;0043229;0005856;0043232;0043228;0005884;0015629;0030027;0042995;0031252;0005634;0043231;0099513;0099512;0099081;0099080;0120025;0005615	-	-	-	-	-	C1	7.36	7.41	7.55	7.53	6.86	6.86	7.01	7.02	6.91	6.98	6.85	6.59	6.72	6.72	6.6	6.82
NM_207446	400451	FAM174B	family with sequence similarity 174, member B	-	-	-	-	integral component of membrane (0016021)	0016021;0031224;0044425;0005575;0016020	-	-	-	-	FCDM3_peak_196 (8.13604,AP1,ER,SP1)	C1	11.53	11.55	11.64	11.64	10.51	10.51	10.23	10.62	10.27	10.6	10.41	10.59	10.53	10.55	10.46	10.47
NM_025149	80221	ACSF2	acyl-CoA synthetase family member 2;PPARG binding, long chain fatty acid acyl Co-A ligase like	fatty acid metabolic process (0006631)	0006631;0032787;0019752;0043436;0006082;0044237;0008152;0008150;0009987;0044281;0044710;0044699;0044763;0071704;0044255;0006629;0044238	ATP binding (0005524);purine ribonucleoside binding (0032550);ligase activity (0016874);protein binding (0005515)	0005524;0032550;0001883;0001882;0036094;0005488;0003674;0097159;0097367;1901363;0032549;0032559;0030554;0017076;0000166;1901265;0032555;0032553;0035639;0043168;0043167;0016874;0003824;0005515	mitochondrion (0005739)	0005739;0043231;0043227;0043226;0005575;0043229;0044424;0044464;0005623;0005622;0044444;0005737	-	-	-	-	-	C1	8.43	8.53	8.59	8.6	8.12	7.89	7.97	7.9	8.16	7.87	7.92	7.83	7.72	7.71	7.63	7.55
NM_024110	79092	CARD14	caspase recruitment domain family, member 14;CARD-containing MAGUK protein 2;bcl10-interacting maguk protein 2	activation of NF-kappaB-inducing kinase activity (0007250);apoptotic process (0006915);obsolete death (0016265);negative regulation of apoptotic process (0043066);positive regulation of NF-kappaB transcription factor activity (0051092);positive regulation of transcription, DNA-templated (0045893);tumor necrosis factor-mediated signaling pathway (0033209)	0007250;0032147;0045860;0001934;0001932;0031399;0032268;0031323;0019222;0050789;0065007;0008150;0050794;0051246;0060255;0080090;0042325;0019220;0051174;0031401;0032270;0031325;0009893;0048518;0048522;0051247;0010604;0042327;0045937;0010562;0033674;0043549;0051338;0050790;0065009;0051347;0043085;0044093;0045859;0071902;0071900;1901224;1901222;1902531;0009966;0010646;0023051;0048583;1902533;0009967…	CARD domain binding (0050700)	0050700;0019904;0005515;0005488;0003674	cytoplasm (0005737);plasma membrane (0005886)	0005737;0044424;0044464;0005575;0005623;0005622;0005886;0016020;0071944	-	-	-	-	-	C1	7.89	8.15	8.07	8.07	7.12	7.45	7	7.14	6.95	7.36	7.23	7.21	7.04	7.31	7.12	6.96
NM_015310	23362	PSD3	pleckstrin and Sec7 domain containing 3;ADP-ribosylation factor guanine nucleotide factor 6;epididymis tissue protein Li 20mP;exchange factor for ADP-ribosylation factor guanine nucleotide factor 6;hepatocellular carcinoma-associated antigen 67;pleckstrin homology and SEC7 domain-containing protein 3	neuron differentiation (0030182);positive regulation of GTPase activity (0043547);positive regulation of metabolic process (0009893);vesicle-mediated transport (0016192);regulation of ARF protein signal transduction (0032012)	0030182;0030154;0048869;0044763;0009987;0008150;0044699;0044767;0032502;0048699;0022008;0007399;0048731;0048856;0007275;0044707;0032501;0043547;0043087;0051336;0050790;0019222;0050789;0065007;0065009;0051345;0043085;0009893;0048518;0044093;0016192;0006810;0051234;0051179;0032012;0046578;0051056;1902531;0009966;0010646;0050794;0023051;0048583	ARF guanyl-nucleotide exchange factor activity (0005086);phospholipid binding (0005543)	0005086;0005085;0098772;0003674;0005543;0008289;0005488;0043168;0043167	cell junction (0030054);postsynaptic density of dendrite (0014069);postsynaptic membrane (0045211);trans-Golgi network (0005802)	0030054;0005575;0014069;0044456;0045202;0044464;0005623;0098794;0045211;0097060;0044459;0044425;0016020;0005886;0071944;0005802;0098791;0031984;0044446;0044422;0043226;0044424;0005622;0043229;0043227;0044431;0044444;0005737;0005794;0043231;0012505;0099572;0032279;0098984;0098590	-	-	-	-	-	C1	7.79	7.81	7.75	8.01	6.96	6.9	7	7.1	7.06	7.16	7.16	7.07	6.96	7.01	6.89	7
NM_032169	84129	ACAD11	acyl-CoA dehydrogenase family, member 11;62113 protein;acyl-Coenzyme A dehydrogenase family, member 11	fatty acid beta-oxidation using acyl-CoA dehydrogenase (0033539)	0033539;0006635;0009062;0006631;0032787;0019752;0043436;0006082;0044237;0008152;0008150;0009987;0044281;0044710;0044699;0044763;0071704;0044255;0006629;0044238;0044242;0016042;0044712;0009056;1901575;0044248;0072329;0046395;0016054;0044282;0019395;0034440;0030258;0055114	flavin adenine dinucleotide binding (0050660);medium-chain-acyl-CoA dehydrogenase activity (0070991);transferase activity, transferring phosphorus-containing groups (0016772);very-long-chain-acyl-CoA dehydrogenase activity (0017099)	0050660;0000166;0036094;0005488;0003674;1901265;0097159;1901363;0043168;0043167;0050662;0048037;0004466;0003995;0016627;0016491;0003824;0070991;0016772;0016740;0017099	mitochondrial membrane (0031966);nucleus (0005634);peroxisome (0005777)	0031966;0031090;0016020;0005575;0044422;0043226;0043227;0044429;0044444;0044424;0044464;0005623;0005622;0005737;0044446;0043229;0005739;0043231;0005740;0031967;0031975;0005634;0005777;0042579	-	-	-	-	-	C1	8.82	8.85	8.65	8.89	7.73	7.91	7.8	7.8	7.95	7.93	7.87	7.79	7.76	7.85	7.56	7.81
NM_001422	2001	ELF5	E74-like factor 5 (ets domain transcription factor);epithelium-restricted ESE-1-related Ets factor;epithelium-specific Ets transcription factor 2	cell proliferation (0008283);ectoderm development (0007398);mammary gland epithelial cell differentiation (0060644);transcription from RNA polymerase II promoter (0006366);somatic stem cell population maintenance (0035019);negative regulation of cell differentiation (0045596);stem cell development (0048864);positive regulation of transcription from RNA polymerase II promoter (0045944)	0030154;0048869;0044763;0009987;0008150;0044699;0044767;0032502;0008283;0007398;0009888;0048856;0060644;0030855;0060429;0061180;0030879;0048732;0048513;0048731;0007275;0044707;0032501;0006357;0006355;0010468;0060255;0019222;0050789;0065007;1903506;2001141;0010556;0009889;0031326;0031323;0050794;0051252;0019219;0051171;0080090;2000112;0006366;0006351;0034645;0009059;0043170;0071704;0008152;1901576…	RNA polymerase II regulatory region sequence-specific DNA binding (0000977);transcriptional activator activity, RNA polymerase II transcription regulatory region sequence-specific binding (0001228)	0000977;0000976;0043565;0003677;0003676;0097159;0005488;0003674;1901363;0044212;0000975;0001067;0001012;0001228;0000981;0003700;0001071;1990837;0003690	cytoplasm (0005737);nucleus (0005634)	0005737;0044424;0044464;0005575;0005623;0005622;0005634;0043231;0043227;0043226;0043229	-	-	-	-	-	C1	7.66	8	7.79	7.98	6.17	6.33	6.17	6.33	6.39	6.4	6.27	6.42	6.16	6.54	6.16	6.31
NM_003061	6585	SLIT1	slit guidance ligand 1;multiple EGF-like domains protein 4;multiple epidermal growth factor-like domains protein 4;slit homolog 1	axon extension involved in axon guidance (0048846);dorsal/ventral axon guidance (0033563);establishment of nucleus localization (0040023);forebrain morphogenesis (0048853);motor neuron axon guidance (0008045);negative regulation of axon extension involved in axon guidance (0048843);negative regulation of behavior (0048521);negative regulation of synapse assembly (0051964);retinal ganglion cell ax…	0048846;0048675;1990138;0048588;0016049;0040007;0008150;0044763;0009987;0044699;0048589;0044767;0032502;0048468;0048856;0048869;0030154;0060560;0009653;0048812;0048858;0030030;0016043;0071840;0032990;0032989;0000902;0031175;0048666;0030182;0048699;0022008;0007399;0048731;0007275;0044707;0032501;0007409;0048667;0000904;0061564;1902284;0097485;0006928;0006935;0042330;0040011;0009605;0050896;0042221…	calcium ion binding (0005509);Roundabout binding (0048495)	0005509;0046872;0043169;0043167;0005488;0003674;0048495;0005102;0005515	extracellular space (0005615);cell (0005623)	0005615;0044421;0005575;0005576;0005623	-	-	-	-	-	C1	6.34	6.22	6.64	6.48	5.56	5.21	5.63	5.32	5.52	5.17	5.55	5.18	5.59	5.35	5.46	5.28
NM_146421	2944	GSTM1	glutathione S-transferase mu 1;GST HB subunit 4;GST class-mu 1;HB subunit 4;S-(hydroxyalkyl)glutathione lyase;glutathione S-alkyltransferase;glutathione S-aralkyltransferase;glutathione S-aryltransferase;glutathione S-transferase M1	cellular detoxification of nitrogen compound (0070458);glutathione derivative biosynthetic process (1901687);glutathione metabolic process (0006749);nitrobenzene metabolic process (0018916);small molecule metabolic process (0044281);xenobiotic catabolic process (0042178)	0070458;0034641;0006807;0008152;0008150;0044237;0009987;0044710;0044699;0044763;0051410;0098754;0009636;0042221;0050896;1901698;0033554;0006950;0051716;1901687;0044272;0006790;0044249;0009058;0044711;1901566;1901564;0071704;1901576;1901685;0006749;0006518;0043603;0006575;0018916;0042537;0006725;1901360;0044281;0042178;0006805;0071466;0009410;0070887;0044248;0009056;1990748	enzyme binding (0019899);glutathione binding (0043295);glutathione transferase activity (0004364);protein homodimerization activity (0042803)	0019899;0005515;0005488;0003674;0043295;0043168;0043167;0072341;1900750;0042277;0033218;1901681;0004364;0016765;0016740;0003824;0042803;0042802;0046983	cytosol (0005829)	0005737;0044424;0044464;0005575;0005623;0005622;0005829;0044444	-	-	-	-	-	C1	10.99	11.27	11.03	10.96	10.52	10.72	10.35	10.5	10.52	10.55	10.22	10.46	10.19	10.31	10.25	10.21
ENST00000446211	100505601	PARD3-AS1	PARD3 antisense RNA 1	-	-	-	-	-	-	-	-	-	-	-	C1	7.53	7.35	7.76	7.7	6.74	6.74	7.03	6.86	7.07	6.75	6.91	7	7.04	6.72	6.7	6.93
NM_000877	3554	IL1R1	interleukin 1 receptor, type I;CD121 antigen-like family member A;IL-1R-1;IL-1RT-1;IL-1RT1;interleukin 1 receptor alpha, type I;interleukin-1 receptor alpha;interleukin-1 receptor type I	immune response (0006955);interleukin-1-mediated signaling pathway (0070498);regulation of inflammatory response (0050727);regulation of response to wounding (1903034);response to radiation (0009314);heat acclimation (0010286);ovulation (0030728);response to epidermal growth factor (0070849);cellular response to glucose stimulus (0071333);response to transforming growth factor beta (0071559);resp…	0007166;0007165;0050794;0050789;0065007;0008150;0007154;0044763;0009987;0044699;0044700;0023052;0051716;0050896;0006955;0002376;0070498;0019221;0071345;0034097;0010033;0042221;0071310;0070887;0071347;0070555;0050727;0031347;0080134;0048583;0032101;1903034;0009314;0009628;0010286;0009408;0006950;0009266;0030728;0044702;0022414;0048609;0032504;0000003;0032501;0007292;0007276;0019953;0044703;0051704…	interleukin-1, Type I, activating receptor activity (0004909);platelet-derived growth factor receptor binding (0005161);protease binding (0002020);ionotropic glutamate receptor binding (0035255)	0004908;0004896;0004888;0038023;0004871;0060089;0003674;0004872;0004909;0005161;0070851;0005102;0005515;0005488;0002020;0019899;0035255;0035254;0099600	cell surface (0009986);integral component of plasma membrane (0005887);extracellular space (0005615);nucleus (0005634);postsynaptic density of dendrite (0014069);axon (0030424);protein complex (0043234)	0009986;0044464;0005575;0005623;0005576;0005887;0016021;0031224;0044425;0016020;0031226;0044459;0005886;0071944;0005615;0044421;0005634;0043231;0043227;0043226;0043229;0044424;0005622;0014069;0044456;0045202;0098794;0030424;0043005;0042995;0097458;0043234;0032991;0099572;0032279;0098984;0120025	-	-	-	-	-	C1	7.07	7	7.07	7.3	5.29	5.4	5.66	5.59	5.56	5.7	5.7	5.55	5.59	5.57	5.4	5.42
NR_045196	100505806	SNHG18	small nucleolar RNA host gene 18;CTD-2001E22.2;small nucleolar RNA host gene 18 (non-protein coding)	-	-	-	-	-	-	-	-	-	-	-	C1	8.38	8.6	8.54	8.81	7.11	7.39	7.44	7.42	7.3	7.45	7.22	7.37	7.06	7.24	6.9	7.09
NM_030627	80315	CPEB4	cytoplasmic polyadenylation element binding protein 4;CPE-binding protein 4	cellular response to amino acid stimulus (0071230);cellular response to decreased oxygen levels (0036294);cellular response to glucose starvation (0042149);single-organism cellular process (0044763);ionotropic glutamate receptor signaling pathway (0035235);negative regulation of neuron apoptotic process (0043524);response to ischemia (0002931);translation (0006412);negative regulation of cytoplas…	0071230;0043200;0001101;0042221;0050896;0008150;0010243;0009719;0010033;1901698;1901700;0071229;0070887;0051716;0009987;0071417;0071310;0071495;1901699;1901701;0036294;0036293;0070482;0009628;0071453;0042149;0009267;0031669;0031667;0009991;0009605;0031668;0007154;0044763;0044699;0071496;0033554;0006950;0042594;0035235;0007215;0007166;0007165;0050794;0050789;0065007;0044700;0023052;0043524;0043066…	nucleotide binding (0000166);0044822;translation repressor activity, nucleic acid binding (0000900);mRNA 3'-UTR binding (0003730);protein binding (0005515);translation factor activity, RNA binding (0008135);ribosome binding (0043022)	0000166;0036094;0005488;0003674;1901265;0097159;1901363;0044822;0003723;0003676;0000900;0030371;0045182;0090079;0003730;0003729;0005515;0008135;0043022;0043021;0044877	dendrite (0030425);endoplasmic reticulum (0005783);nucleus (0005634);postsynaptic density of dendrite (0014069);messenger ribonucleoprotein complex (1990124)	0005737;0044424;0044464;0005575;0005623;0005622;0030425;0043005;0042995;0097458;0036477;0005783;0043231;0043227;0043226;0043229;0044444;0012505;0005634;0014069;0044456;0045202;0098794;1990124;0030529;0032991;0099572;0032279;0098984;0120025;1990904	-	-	-	-	-	C1	7.79	7.93	7.9	8.29	6.59	6.84	6.99	6.97	7.03	7.17	7.13	6.98	6.81	6.9	6.71	6.94
NM_001145028	342979	PALM3	paralemmin 3	negative regulation of cytokine-mediated signaling pathway (0001960);response to lipopolysaccharide (0032496);Toll signaling pathway (0008063);single-organism cellular process (0044763)	0001960;0001959;0009966;0010646;0050794;0050789;0065007;0008150;0023051;0048583;0060759;0009968;0010648;0048523;0048519;0023057;0048585;0060761;0032496;0002237;0010033;0042221;0050896;0043207;0009605;0009607;0009617;0051707;0051704;0033993;1901700;0008063;0007166;0007165;0007154;0044763;0009987;0044699;0044700;0023052;0051716	ATP binding (0005524);purine ribonucleoside binding (0032550);protein binding (0005515)	0005524;0032550;0001883;0001882;0036094;0005488;0003674;0097159;0097367;1901363;0032549;0032559;0030554;0017076;0000166;1901265;0032555;0032553;0035639;0043168;0043167;0005515	cytoplasm (0005737);plasma membrane (0005886)	0005737;0044424;0044464;0005575;0005623;0005622;0005886;0016020;0071944	-	-	-	-	-	C1	9.18	9.47	9.36	9.35	8.47	8.53	8.47	8.48	8.53	8.69	8.5	8.71	8.13	8.22	8.04	8.15
NM_080680	1302	COL11A2	collagen, type XI, alpha 2;pro-a2 chain of collagen type XI	collagen catabolic process (0030574);collagen fibril organization (0030199);extracellular matrix disassembly (0022617);sensory perception of sound (0007605);soft palate development (0060023);chondrocyte differentiation (0002062);ossification (0001503);skeletal system morphogenesis (0048705);tissue homeostasis (0001894)	0051216;0048513;0048856;0032502;0008150;0048731;0007275;0044707;0032501;0044699;0044767;0001501;0061448;0009888;0030574;0032963;0044259;0043170;0071704;0008152;0044236;0044710;0044243;0044712;0009056;0030199;0030198;0043062;0016043;0009987;0071840;0044763;0071822;0043933;0022617;0022411;0060021;0007605;0050954;0007600;0050877;0003008;0060023;0002062;0030154;0048869;0001503;0048705;0009887;0009653…	extracellular matrix structural constituent conferring tensile strength (0030020);metal ion binding (0046872);protein binding, bridging (0030674)	0030020;0005201;0005198;0003674;0046872;0043169;0043167;0005488;0030674;0005515;0060090	collagen type XI trimer (0005592);endoplasmic reticulum lumen (0005788);ribosome (0005840)	0005592;0005583;0005581;0043234;0032991;0005575;0044420;0031012;0044421;0005576;0005578;0098643;0098644;0005788;0044432;0044444;0044424;0044464;0005623;0005622;0005737;0044446;0044422;0043226;0043229;0005783;0043231;0043227;0012505;0070013;0043233;0031974;0005840;0030529;0043232;0043228;0099080;0099512;0099081;1990904	-	-	-	-	-	C1	7.87	7.99	8.11	8.02	7.03	7.11	7.34	7.11	7.11	6.85	6.97	7.15	7.26	7.03	6.88	6.88
NM_004163	5874	RAB27B	RAB27B, member RAS oncogene family	intracellular protein transport (0006886);melanosome transport (0032402);metabolic process (0008152);multivesicular body sorting pathway (0071985);positive regulation of exocytosis (0045921);regulation of cellular localization (0060341);protein secretion (0009306);Rab protein signal transduction (0032482);vesicle docking involved in exocytosis (0006904)	0006886;0015031;0008104;0033036;0051179;0008150;0045184;0051234;0071702;0006810;0046907;0051649;0051641;0034613;0070727;0032402;0032400;0051875;0051648;0051640;0033059;0043473;0044699;0044763;0009987;0032401;0051905;0051650;0051656;0051904;0044765;1902578;1902580;0008152;0071985;0016192;0045921;0017157;0060627;0050794;0050789;0065007;0051049;0032879;1903530;0051046;0060341;1903532;0048522;0048518…	GDP binding (0019003);GTP binding (0005525);GTPase activity (0003924);myosin V binding (0031489);protein domain specific binding (0019904)	0019003;0032550;0001883;0001882;0036094;0005488;0003674;0097159;0097367;1901363;0032549;0032561;0019001;0017076;0000166;1901265;0032555;0032553;0043168;0043167;0005525;0035639;0003924;0017111;0016462;0016818;0016817;0016787;0003824;0031489;0017022;0008092;0005515;0019904	apical plasma membrane (0016324);membrane region (0098589);extracellular exosome (0070062);0031988;extracellular membrane-bounded organelle (0065010);Golgi stack (0005795);melanosome (0042470);0016023;multivesicular body membrane (0032585);trans-Golgi network transport vesicle (0030140);zymogen granule membrane (0042589)	0016324;0098590;0044459;0044425;0005575;0016020;0044464;0005623;0005886;0071944;0098589;0098805;0045177;0070062;0031988;0031982;0043226;0043227;0065010;0043230;0044421;0005576;1903561;0005795;0098791;0031984;0044446;0044422;0044424;0005622;0043229;0044431;0044444;0005737;0005794;0043231;0012505;0042470;0048770;0016023;0031410;0032585;0031902;0010008;0044440;0005768;0098588;0031090;0005770;0005771…	-	-	-	-	-	C1	9.18	9.24	9.41	9.43	7.69	7.71	7.85	7.81	7.93	7.85	7.83	7.93	7.38	7.5	7.39	7.5
NM_176816	202243	CCDC125	coiled-coil domain containing 125;Kenae	-	-	-	-	cytoplasm (0005737)	0005737;0044424;0044464;0005575;0005623;0005622	-	-	-	-	-	C1	11.2	10.94	11.05	11.23	10.21	10.15	10.54	10.37	10.44	10.25	10.45	10.37	10.13	9.96	10.01	9.98
NM_198465	203447	NRK	Nik related kinase	actin cytoskeleton reorganization (0031532);activation of JNKK activity (0007256);negative regulation of cell proliferation (0008285);neuron projection morphogenesis (0048812);parturition (0007567);regulation of apoptotic process (0042981);regulation of mitotic cell cycle (0007346);regulation of spongiotrophoblast cell proliferation (0060721)	0031532;0030036;0007010;0006996;0016043;0009987;0008150;0071840;0030029;0044763;0044699;1902589;0007256;0000186;0032147;0045860;0001934;0001932;0031399;0032268;0031323;0019222;0050789;0065007;0050794;0051246;0060255;0080090;0042325;0019220;0051174;0031401;0032270;0031325;0009893;0048518;0048522;0051247;0010604;0042327;0045937;0010562;0033674;0043549;0051338;0050790;0065009;0051347;0043085;0044093…	ATP binding (0005524);purine ribonucleoside binding (0032550);MAP kinase kinase kinase kinase activity (0008349);molecular transducer activity (0060089)	0005524;0032550;0001883;0001882;0036094;0005488;0003674;0097159;0097367;1901363;0032549;0032559;0030554;0017076;0000166;1901265;0032555;0032553;0035639;0043168;0043167;0004674;0004672;0016301;0016772;0016740;0003824;0016773;0008349;0004702;0005057;0004871;0060089	cytoplasm (0005737)	0005737;0044424;0044464;0005575;0005623;0005622	-	-	-	-	-	C1	7.01	7.08	7.03	7.37	5.6	6.02	5.9	6	6	6.17	5.92	5.84	5.46	5.47	5.52	5.46
ENST00000413185	-	-	-	-	-	-	-	-	-	-	-	-	-	-	C1	6.53	6.61	7.08	6.75	5.81	5.97	6.18	6	5.94	6.04	6.41	5.9	6.03	6.09	6.04	5.74
NM_014417	27113	BBC3	BCL2 binding component 3;p53 up-regulated modulator of apoptosis	obsolete death (0016265);activation of cysteine-type endopeptidase activity involved in apoptotic process (0006919);activation of cysteine-type endopeptidase activity (0097202);cellular response to DNA damage stimulus (0006974);cellular response to hypoxia (0071456);determination of adult lifespan (0008340);execution phase of apoptosis (0097194);intrinsic apoptotic signaling pathway in response t…	0006915;0012501;0008219;0016265;0044699;0008150;0044763;0009987;0006919;0043280;0043065;0042981;0043067;0010941;0050794;0050789;0065007;0043068;0010942;0048522;0048518;0043281;2000116;0052548;0052547;0030162;0051246;0060255;0019222;0080090;0051336;0050790;0065009;2001056;0010950;0010952;0045862;0032270;0031325;0009893;0031323;0032268;0051247;0010604;0051345;0043085;0044093;0097202;0031638;0016485…	protein binding (0005515)	0005515;0005488;0003674	cytosol (0005829);mitochondrial outer membrane (0005741);endoplasmic reticulum (0005783)	0005739;0043231;0043227;0043226;0005575;0043229;0044424;0044464;0005623;0005622;0044444;0005737;0005829;0005741;0031966;0031090;0016020;0044422;0044429;0044446;0005740;0031967;0031975;0031968;0019867;0098805;0098588;0005783;0012505	-	-	-	-	-	C1	11.85	11.54	12.03	11.53	10.87	10.55	10.64	10.75	10.9	10.69	10.95	10.96	11.1	10.55	10.94	10.61
NR_024384	645323	LINC00461	long intergenic non-protein coding RNA 461;visual cortex expressed	-	-	-	-	-	-	-	-	-	-	-	C1	7.4	7.53	7.65	7.6	6.42	6.59	6.79	6.9	6.86	6.58	6.84	6.88	6.77	6.75	6.7	6.86
NM_001079528	368	ABCC6	ATP-binding cassette, sub-family C (CFTR/MRP), member 6;ATP-binding cassette sub-family C member 6;anthracycline resistance-associated protein;multi-specific organic anion transporter E	response to drug (0042493);transmembrane transport (0055085);single-organism cellular process (0044763);single-organism transport (0044765);visual perception (0007601);single-multicellular organism process (0044707);metabolic process (0008152)	0042493;0042221;0050896;0008150;0055085;0044763;0009987;0044699;0044765;0006810;0051234;0051179;1902578;0007601;0050953;0007600;0050877;0003008;0044707;0032501;0008152	ATP binding (0005524);purine ribonucleoside binding (0032550);ATPase activity, coupled to transmembrane movement of substances (0042626)	0005524;0032550;0001883;0001882;0036094;0005488;0003674;0097159;0097367;1901363;0032549;0032559;0030554;0017076;0000166;1901265;0032555;0032553;0035639;0043168;0043167;0042626;0015405;0015399;0022804;0022857;0005215;0016820;0016817;0016787;0003824;0043492;0042623;0016887;0017111;0016462;0016818	apical plasma membrane (0016324);membrane region (0098589);basolateral plasma membrane (0016323);endoplasmic reticulum membrane (0005789);bounding membrane of organelle (0098588);integral component of membrane (0016021);lateral plasma membrane (0016328);nucleus (0005634)	0016324;0098590;0044459;0044425;0005575;0016020;0044464;0005623;0005886;0071944;0098589;0098805;0045177;0016323;0005789;0044432;0044444;0044424;0005622;0005737;0044446;0044422;0043226;0043229;0005783;0043231;0043227;0012505;0098588;0031090;0042175;0016021;0031224;0016328;0005634;0098827;0031984	-	-	-	-	-	C1	6.49	6.58	6.65	6.63	5.9	5.73	6.1	5.87	6.2	5.85	6.03	5.81	5.64	5.72	5.69	5.52
NM_001040708	23462	HEY1	hes-related family bHLH transcription factor with YRPW motif 1;HES-related repressor protein 1;HES-related repressor protein 2;basic helix-loop-helix protein OAF1;cardiovascular helix-loop-helix factor 2;class B basic helix-loop-helix protein 31;hairy and enhancer of split-related protein 1;hairy-related transcription factor 1;hairy/enhancer-of-split related with YRPW motif 1	angiogenesis (0001525);anterior/posterior axis specification (0009948);arterial endothelial cell differentiation (0060842);atrioventricular valve formation (0003190);cell morphogenesis involved in differentiation (0000904);mesenchymal cell development (0014031);stem cell development (0048864);cellular response to glucocorticoid stimulus (0071385);dorsal aorta morphogenesis (0035912);endocardial c…	0001525;0044767;0032502;0008150;0044699;0048646;0009653;0048856;0048514;0001568;0001944;0048731;0007275;0044707;0032501;0072358;0072359;0009948;0009798;0007389;0009952;0003002;0060842;0060837;0045446;0030855;0030154;0048869;0044763;0009987;0060429;0009888;0003158;0003190;0003188;0003179;0003170;0007507;0048513;0003181;0003171;0060317;0001837;0000904;0000902;0032989;0016043;0071840;0048468;0014031…	microsatellite binding (0035939);transcription factor activity, protein binding (0000988);transcription factor activity, RNA polymerase II core promoter sequence-specific (0000983);transcription factor binding (0008134);protein dimerization activity (0046983)	0035939;0003696;0043565;0003677;0003676;0097159;0005488;0003674;1901363;0000988;0000983;0000981;0003700;0001071;0008134;0005515;0046983;1990837;0003690	cytoplasm (0005737);nucleoplasm (0005654)	0005737;0044424;0044464;0005575;0005623;0005622;0005654;0044428;0044446;0044422;0043226;0043229;0005634;0043231;0043227;0031981;0070013;0043233;0031974	-	-	-	-	-	C1	7.54	7.41	7.77	7.98	5.98	6.16	6.21	6.21	6.47	6.37	6.4	6.41	6.02	5.87	5.75	5.95
NM_006423	10567	RABAC1	Rab acceptor 1 (prenylated);PRA1 domain family 1;PRA1 family protein 1;prenylated Rab acceptor 1	-	-	identical protein binding (0042802);protein C-terminus binding (0008022);proline-rich region binding (0070064)	0042802;0005515;0005488;0003674;0008022;0070064	cell junction (0030054);Golgi apparatus (0005794);integral component of membrane (0016021);plasma membrane (0005886);synaptic vesicle (0008021);0016023;0031988	0030054;0005575;0005794;0043231;0043227;0043226;0043229;0044424;0044464;0005623;0005622;0044444;0005737;0012505;0016021;0031224;0044425;0016020;0005886;0071944;0008021;0016023;0031410;0031982;0031988;0044456;0045202;0097458;0098793;0070382;0030133;0097708;0099503	-	-	-	-	-	C1	13.14	13.13	13.39	13.26	12.57	12.45	12.49	12.55	12.44	12.5	12.48	12.7	12.4	12.35	12.37	12.39
NM_005358	4008	LMO7	LIM domain 7;F-box only protein 20;F-box protein Fbx20;LIM domain only 7 protein;LMO-7;zinc-finger domain-containing protein	protein ubiquitination (0016567);regulation of cell adhesion (0030155);regulation of cellular process (0050794);regulation of signaling (0023051);single organismal cell-cell adhesion (0016337)	0016567;0032446;0070647;0006464;0036211;0019538;0043170;0071704;0008152;0008150;0044238;0043412;0044267;0044260;0044237;0009987;0030155;0050794;0050789;0065007;0023051;0016337;0098602;0007155;0022610;0044699;0098609;1901564;0006807	ubiquitin-protein transferase activity (0004842);zinc ion binding (0008270)	0004842;0019787;0016740;0003824;0003674;0008270;0046914;0046872;0043169;0043167;0005488	cytoplasm (0005737);focal adhesion (0005925);nucleus (0005634);ubiquitin ligase complex (0000151);protein complex (0043234);apical plasma membrane (0016324);membrane region (0098589);cell-cell adherens junction (0005913)	0005737;0044424;0044464;0005575;0005623;0005622;0005925;0005924;0005912;0070161;0030054;0030055;0005634;0043231;0043227;0043226;0043229;0000151;1990234;1902494;0043234;0032991;0016324;0098590;0044459;0044425;0016020;0005886;0071944;0098589;0098805;0045177;0005913;0005911	-	-	-	-	-	C1	6.82	6.92	7.09	6.87	6.19	6.28	6.05	6.36	6.36	6.33	6.16	6.31	5.97	6.14	5.98	6.13
NM_005779	10184	LHFPL2	lipoma HMGIC fusion partner-like 2;LHFP-like protein 2	biological_process (0008150)	8150	molecular_function (0003674)	3674	integral component of membrane (0016021)	0016021;0031224;0044425;0005575;0016020	-	-	-	-	-	C1	8.98	9.28	9.31	9.2	7.95	8.4	8.22	8.27	7.96	8.34	8.15	8.2	8.09	8.19	8.1	8.27
NM_021205	58480	RHOU	ras homolog family member U;2310026M05Rik;CDC42-like GTPase 1;GTP-binding protein SB128;GTP-binding protein like 1;Ryu GTPase;ras homolog gene family, member U;ras-like gene family member U;rho GTPase-like protein ARHU;wnt-1 responsive Cdc42 homolog 1	actin cytoskeleton organization (0030036);G1/S transition of mitotic cell cycle (0000082);positive regulation of protein targeting to mitochondrion (1903955);positive regulation of cytoplasmic transport (1903651);Rac protein signal transduction (0016601);regulation of cell shape (0008360);regulation of small GTPase mediated signal transduction (0051056);metabolic process (0008152)	0030036;0007010;0006996;0016043;0009987;0008150;0071840;0030029;0044763;0044699;1902589;0000082;0044772;0044770;0022402;0007049;1903047;0000278;0044843;1903955;0010822;0010638;0033043;0051128;0050794;0050789;0065007;0051130;0048522;0048518;0010821;0090316;0032388;0032386;0051049;0032879;0060341;0051050;0033157;0051223;0070201;0032880;1903827;0051222;1903829;1903214;1903533;1903649;1903747;1903651…	GTP binding (0005525);GTPase activity (0003924);metal ion binding (0046872);protein binding (0005515)	0005525;0032550;0001883;0001882;0036094;0005488;0003674;0097159;0097367;1901363;0032549;0032561;0019001;0017076;0000166;1901265;0032555;0032553;0035639;0043168;0043167;0003924;0017111;0016462;0016818;0016817;0016787;0003824;0046872;0043169;0005515	cell projection (0042995);cytosol (0005829);focal adhesion (0005925);Golgi membrane (0000139);plasma membrane (0005886);podosome (0002102)	0042995;0044464;0005575;0005623;0005829;0044444;0044424;0005622;0005737;0005925;0005924;0005912;0070161;0030054;0030055;0000139;0044431;0044446;0044422;0043226;0043229;0005794;0043231;0043227;0012505;0098588;0031090;0016020;0005886;0071944;0002102;0043232;0043228;0043234;0032991;0044430;0005856;0015629;0098791;0031984	-	-	-	-	-	C1	8.59	9	9.27	9.19	8.08	8.21	8.23	8.18	8.23	8.09	8.22	8.4	7.88	8.05	8	8.31
NM_144650	137872	ADHFE1	alcohol dehydrogenase, iron containing, 1;Fe-containing alcohol dehydrogenase 1;alcohol dehydrogenase 8;alcohol dehydrogenase iron-containing protein 1	2-oxoglutarate metabolic process (0006103);molecular hydrogen transport (0015993);oxidation-reduction process (0055114)	0006103;0043648;0019752;0043436;0006082;0044237;0008152;0008150;0009987;0044281;0044710;0044699;0044763;0071704;0015993;0006818;0044765;0006810;0051234;0051179;1902578;0055114	hydroxyacid-oxoacid transhydrogenase activity (0047988);metal ion binding (0046872)	0047988;0016614;0016491;0003824;0003674;0046872;0043169;0043167;0005488	mitochondrial matrix (0005759)	0005759;0044429;0044444;0044424;0044464;0005575;0005623;0005622;0005737;0044446;0044422;0043226;0043229;0005739;0043231;0043227;0070013;0043233;0031974	-	-	-	-	-	C1	6.36	6.41	6.53	6.33	5.82	5.51	5.78	5.66	5.87	5.62	5.74	5.76	5.59	5.58	5.64	5.57
NM_016002	51097	SCCPDH	saccharopine dehydrogenase (putative);probable saccharopine dehydrogenase	oxidation-reduction process (0055114)	0055114;0044710;0008152;0008150;0044699	oxidoreductase activity (0016491)	0016491;0003824;0003674	lipid droplet (0005811);membrane (0016020);midbody (0030496);mitochondrion (0005739);nucleus (0005634)	0005811;0043232;0043228;0043226;0005575;0043229;0044424;0044464;0005623;0005622;0016020;0030496;0005739;0043231;0043227;0044444;0005737;0005634	-	-	-	-	-	C1	13.01	13.04	13.11	13.37	12.32	12.4	12.46	12.42	12.48	12.49	12.44	12.27	12.26	12.47	12.25	12.38
AK096928	-	-	-	-	-	-	-	-	-	-	-	-	-	-	C1	7.1	7.01	7.47	7.18	6.58	6.45	6.7	6.21	6.9	6.42	6.39	6.4	6.52	6.21	6.4	6.26
NM_005896	3417	IDH1	isocitrate dehydrogenase 1 (NADP+), soluble;NADP(+)-specific ICDH;NADP-dependent isocitrate dehydrogenase, cytosolic;NADP-dependent isocitrate dehydrogenase, peroxisomal;epididymis luminal protein 216;epididymis secretory protein Li 26;oxalosuccinate decarboxylase	2-oxoglutarate metabolic process (0006103);cellular lipid metabolic process (0044255);female gonad development (0008585);glutathione metabolic process (0006749);glyoxylate cycle (0006097);isocitrate metabolic process (0006102);NADPH regeneration (0006740);response to oxidative stress (0006979);response to steroid hormone (0048545);tricarboxylic acid cycle (0006099);regulation of phospholipid cata…	0006103;0043648;0019752;0043436;0006082;0044237;0008152;0008150;0009987;0044281;0044710;0044699;0044763;0071704;0044255;0006629;0044238;0008585;0008406;0044702;0022414;0044767;0032502;0048513;0048856;0048731;0007275;0044707;0032501;0048608;0003006;0061458;0045137;0007548;0046545;0046660;0006749;0006518;0043603;0034641;0006807;1901564;0006575;0006790;0006097;0044262;0005975;0044723;0046487;0006081…	isocitrate dehydrogenase (NADP+) activity (0004450);magnesium ion binding (0000287);NAD binding (0051287);NADP binding (0050661);protein homodimerization activity (0042803);receptor binding (0005102)	0004450;0004448;0016616;0016614;0016491;0003824;0003674;0000287;0046872;0043169;0043167;0005488;0051287;0000166;0036094;1901265;0097159;1901363;0050662;0048037;0050661;0042803;0042802;0005515;0046983;0005102	cytosol (0005829);extracellular exosome (0070062);0031988;extracellular membrane-bounded organelle (0065010);mitochondrion (0005739);peroxisomal matrix (0005782)	0005737;0044424;0044464;0005575;0005623;0005622;0005829;0044444;0070062;0031988;0031982;0043226;0043227;0065010;0043230;0044421;0005576;1903561;0005739;0043231;0043229;0005782;0031907;0044438;0044446;0044422;0042579;0070013;0043233;0031974;0044439;0005777;0005615	-	-	-	-	-	C1	11.78	12.32	12.02	12.15	11.15	11.52	11.23	11.48	11.23	11.65	11.39	11.47	11.17	11.33	11.33	11.34
NM_016061	51646	YPEL5	yippee-like 5 (Drosophila)	-	-	-	-	-	-	-	-	-	-	-	C1	10.89	10.71	10.91	11.03	9.84	9.63	9.97	9.71	9.92	9.68	9.89	9.64	9.76	9.18	9.55	9.34
NM_006749	6575	SLC20A2	solute carrier family 20 (phosphate transporter), member 2;gibbon ape leukemia virus receptor 2;murine leukemia virus, amphotropic, receptor for	single-organism transport (0044765);phosphate ion transmembrane transport (0035435);single-organism cellular process (0044763);sodium ion transmembrane transport (0035725);viral entry into host cell (0046718);movement in host environment (0052126);multi-organism cellular process (0044764)	0006811;0044765;0006810;0051234;0051179;0008150;1902578;0044699;0035435;0006817;0015698;0006820;0098661;0098656;0034220;0055085;0044763;0009987;0098660;0035725;0006814;0015672;0006812;0030001;0098662;0098655;0046718;0030260;0044409;0051828;0052192;0040011;0044403;0044419;0051704;0052126;0051701;0051806;0019058;0016032;0044764	inorganic phosphate transmembrane transporter activity (0005315);virus receptor activity (0001618);sodium:inorganic phosphate symporter activity (0015319)	0005315;0015291;0022804;0022857;0005215;0003674;1901677;0004872;0060089;0005436;0015081;0015077;0022890;0008324;0015075;0022891;0022892;0046873;0015114;0015103;0008509;0015296;0015294;0015293;0001618;0015319;0022853	extracellular exosome (0070062);0031988;extracellular membrane-bounded organelle (0065010);integral component of plasma membrane (0005887)	0070062;0031988;0031982;0043226;0005575;0043227;0065010;0043230;0044421;0005576;1903561;0005887;0016021;0031224;0044425;0016020;0031226;0044459;0044464;0005623;0005886;0071944;0005615	-	-	-	-	-	C1	9.54	9.61	9.82	9.74	8.78	8.95	8.8	8.89	8.87	8.85	8.99	9.06	8.82	8.89	8.81	8.94
NM_017763	54894	RNF43	ring finger protein 43	protein ubiquitination involved in ubiquitin-dependent protein catabolic process (0042787);stem cell proliferation (0072089);Wnt receptor catabolic process (0038018);Wnt signaling pathway (0016055)	0030178;0009968;0009966;0010646;0050794;0050789;0065007;0008150;0023051;0048583;0010648;0048523;0048519;0023057;0048585;0030111;0016567;0032446;0070647;0006464;0036211;0019538;0043170;0071704;0008152;0044238;0043412;0044267;0044260;0044237;0009987;0042787;0006511;0019941;0043632;0044265;0009057;1901575;0009056;0044248;0051603;0006508;0044257;0030163;0072089;0008283;0044699;0038018;0032801;0043112…	frizzled binding (0005109);ligase activity (0016874);ubiquitin-protein transferase activity (0004842);zinc ion binding (0008270)	0005109;0001664;0005102;0005515;0005488;0003674;0016874;0003824;0004842;0019787;0016740;0008270;0046914;0046872;0043169;0043167	endoplasmic reticulum membrane (0005789);bounding membrane of organelle (0098588);integral component of plasma membrane (0005887);nuclear envelope (0005635)	0005789;0044425;0005575;0016020;0044432;0044444;0044424;0044464;0005623;0005622;0005737;0044446;0044422;0043226;0043229;0005783;0043231;0043227;0012505;0098588;0031090;0042175;0005887;0016021;0031224;0031226;0044459;0005886;0071944;0005635;0031967;0031975;0044428;0005634;0098827;0031984	-	-	-	-	-	C1	11.12	11.29	11.3	11.28	10.37	10.37	10.44	10.44	10.39	10.4	10.45	10.41	10.4	10.4	10.43	10.41
NM_015133	23162	MAPK8IP3	mitogen-activated protein kinase 8 interacting protein 3;C-jun-amino-terminal kinase interacting protein 3;JNK MAP kinase scaffold protein 3;JNK-interacting protein 3;JNK/SAPK-associated protein-1;JNK/stress-activated protein kinase-associated protein 1;homolog of Drosophila Sunday driver 2;mitogen-activated protein kinase 8-interacting protein 3	activation of JUN kinase activity (0007257);axon guidance (0007411);forebrain development (0030900);in utero embryonic development (0001701);lung alveolus development (0048286);lung morphogenesis (0060425);positive regulation of neuron differentiation (0045666);post-embryonic development (0009791);protein localization (0008104);regulation of gene expression (0010468);respiratory gaseous exchange …	0007257;0000187;0032147;0045860;0001934;0001932;0031399;0032268;0031323;0019222;0050789;0065007;0008150;0050794;0051246;0060255;0080090;0042325;0019220;0051174;0031401;0032270;0031325;0009893;0048518;0048522;0051247;0010604;0042327;0045937;0010562;0033674;0043549;0051338;0050790;0065009;0051347;0043085;0044093;0045859;0043406;0043405;0043408;1902531;0009966;0010646;0023051;0048583;0071900;0043410…	JUN kinase binding (0008432);kinesin binding (0019894);MAP-kinase scaffold activity (0005078);receptor signaling complex scaffold activity (0030159);mitogen-activated protein kinase kinase binding (0031434);mitogen-activated protein kinase kinase kinase binding (0031435)	0008432;0019901;0019900;0019899;0005515;0005488;0003674;0019894;0008092;0005078;0032947;0005198;0035591;0060090;0030159;0031434;0031435	axolemma (0030673);membrane region (0098589);dendrite (0030425);Golgi membrane (0000139);smooth endoplasmic reticulum (0005790)	0030673;0032589;0031253;0044463;0044464;0005575;0005623;0042995;0098590;0044459;0044425;0016020;0005886;0071944;0098589;0098805;0031256;0031252;0097458;0043005;0033267;0030424;0044304;0005737;0044424;0005622;0030425;0036477;0000139;0044431;0044444;0044446;0044422;0043226;0043229;0005794;0043231;0043227;0012505;0098588;0031090;0005790;0005783;0098791;0031984;0120025;0120038	-	-	-	-	-	C1	11.57	11.8	11.87	11.77	10.82	11.05	11.12	10.84	11.05	10.91	10.76	10.98	11.09	10.87	10.8	11.03
TCONS_l2_00018327	-	-	-	-	-	-	-	-	-	-	-	-	-	-	C1	7.49	7.57	7.69	7.5	6.9	7.12	7.26	7.06	6.96	7.06	6.68	7.02	7.04	7.05	6.94	7.01
NM_000094	1294	COL7A1	collagen, type VII, alpha 1;LC collagen;collagen VII, alpha-1 polypeptide;long-chain collagen	cell adhesion (0007155);collagen catabolic process (0030574);endodermal cell differentiation (0035987);epidermis development (0008544);epithelium development (0060429);extracellular matrix disassembly (0022617);negative regulation of endopeptidase activity (0010951)	0007155;0022610;0008150;0030574;0032963;0044259;0043170;0071704;0008152;0044236;0044707;0032501;0044699;0044710;0044243;0044712;0009056;0035987;0030154;0048869;0044763;0009987;0044767;0032502;0001706;0001704;0048646;0009653;0048856;0007369;0048598;0009790;0007275;0007492;0009888;0008544;0060429;0022617;0022411;0016043;0071840;0030198;0043062;0010951;0010466;0045861;0030162;0051246;0060255;0019222…	serine-type endopeptidase inhibitor activity (0004867);identical protein binding (0042802)	0004867;0004866;0030414;0004857;0030234;0098772;0003674;0061134;0061135;0005515;0005488;0042802	basement membrane (0005604);collagen type VII trimer (0005590);fibrillar collagen trimer (0005583);endoplasmic reticulum lumen (0005788);extracellular space (0005615)	0005604;0044420;0005575;0031012;0044421;0005576;0005578;0005590;0005583;0005581;0043234;0032991;0098643;0098644;0030934;0098648;0098652;0005788;0044432;0044444;0044424;0044464;0005623;0005622;0005737;0044446;0044422;0043226;0043229;0005783;0043231;0043227;0012505;0070013;0043233;0031974;0005615;0099080;0099512;0099081	-	-	-	-	-	C1	7.01	6.96	7.25	6.97	6.23	6.71	6.34	6.34	6.33	6.15	6.08	6.29	6.38	6.39	6.31	6.48
NM_144658	139818	DOCK11	dedicator of cytokinesis 11;Activated Cdc42-associated guanine nucleotide exchange factor, ACG;bB128O4.1.1 (novel protein);zizimin-2;zizimin2	blood coagulation (0007596);small GTPase mediated signal transduction (0007264);single-organism cellular process (0044763);positive regulation of GTPase activity (0043547);positive regulation of metabolic process (0009893)	0007596;0007599;0050878;0044707;0032501;0008150;0044699;0065008;0065007;0050817;0042060;0009611;0006950;0050896;0007264;0035556;0007165;0050794;0050789;0007154;0044763;0009987;0044700;0023052;0051716;0043547;0043087;0051336;0050790;0019222;0065009;0051345;0043085;0009893;0048518;0044093	Rho guanyl-nucleotide exchange factor activity (0005089);Rho GTPase binding (0017048)	0005089;0005088;0005085;0098772;0003674;0005515;0005488;0017048;0017016;0031267;0051020;0019899	cytosol (0005829)	0005829;0044444;0044424;0044464;0005575;0005623;0005622;0005737	-	-	-	-	-	C1	7.36	7.38	7.38	7.39	6.21	6.15	6.24	6.41	6.23	6.47	6.34	6.26	6.32	6.34	6.19	6.13
ENST00000504808	-	-	-	-	-	-	-	-	-	-	-	-	-	-	C1	8.46	8.58	8.54	8.54	6.98	7.01	7.04	7.25	7.25	7.34	7.28	7.49	7.17	6.93	6.95	6.93
TCONS_00021722	-	-	-	-	-	-	-	-	-	-	-	-	-	-	C1	8.62	8.32	8.92	8.65	7.77	7.44	7.89	7.5	7.84	7.3	7.81	7.51	7.02	7.18	7.49	7.27
NM_003629	8503	PIK3R3	phosphoinositide-3-kinase, regulatory subunit 3 (gamma);PI3-kinase regulatory subunit gamma;PI3-kinase subunit p55-gamma;PI3K regulatory subunit gamma;phosphatidylinositol 3-kinase 55 kDa regulatory subunit gamma;phosphatidylinositol 3-kinase, regulatory subunit, polypeptide 3 (p55, gamma);phosphoinositide-3-kinase, regulatory subunit, polypeptide 3 (p55, gamma);ptdIns-3-kinase regulatory subunit…	insulin receptor signaling pathway (0008286);phosphatidylinositol phosphorylation (0046854);phosphatidylinositol-3-phosphate biosynthetic process (0036092);regulation of phosphatidylinositol 3-kinase activity (0043551);small molecule metabolic process (0044281);positive regulation of glucose import in response to insulin stimulus (2001275)	0008286;0007169;0007167;0007166;0007165;0050794;0050789;0065007;0008150;0007154;0044763;0009987;0044699;0044700;0023052;0051716;0050896;0032869;0032868;0043434;0009725;0009719;0010033;0042221;1901652;0010243;1901698;1901700;0071375;0032870;0071310;0070887;0071495;1901653;0071417;1901699;1901701;0006661;0046474;0006650;0006644;0006796;0006793;0044237;0008152;0019637;0071704;0044255;0006629;0044238…	1-phosphatidylinositol-3-kinase activity (0016303);1-phosphatidylinositol-3-kinase regulator activity (0046935);protein binding (0005515)	0016303;0035004;0016301;0016772;0016740;0003824;0003674;0052742;0016773;0046935;0035014;0019207;0030234;0098772;0005515;0005488	cytosol (0005829);phosphatidylinositol 3-kinase complex (0005942);membrane protein complex (0098796)	0005829;0044444;0044424;0044464;0005575;0005623;0005622;0005737;0005942;0061695;1990234;1902494;0043234;0032991;0098796;0044425;0016020;0019898	-	-	-	-	-	C1	8.39	8.67	8.59	8.58	7.77	7.74	7.71	7.88	7.81	7.91	7.88	7.82	7.76	7.8	7.78	7.74
NM_005310	2886	GRB7	growth factor receptor-bound protein 7;B47;GRB7 adapter protein;epidermal growth factor receptor GRB-7	blood coagulation (0007596);epidermal growth factor receptor signaling pathway (0007173);leukocyte migration (0050900);negative regulation of translation (0017148);positive regulation of cell migration (0030335);positive regulation of signal transduction (0009967);stress granule assembly (0034063)	0007596;0007599;0050878;0044707;0032501;0008150;0044699;0065008;0065007;0050817;0042060;0009611;0006950;0050896;0007173;0038127;0007169;0007167;0007166;0007165;0050794;0050789;0007154;0044763;0009987;0044700;0023052;0051716;0050900;0002376;0016477;0048870;0006928;0040011;0051674;0051179;0017148;0006417;0010608;0010468;0060255;0019222;0032268;0031323;0051246;0080090;2000112;0010556;0009889;0031326…	identical protein binding (0042802);phosphatidylinositol binding (0035091);protein kinase binding (0019901);RNA binding (0003723);SH3/SH2 adaptor activity (0005070)	0042802;0005515;0005488;0003674;0035091;0005543;0008289;0043168;0043167;0019901;0019900;0019899;0003723;0003676;0097159;1901363;0005070;0030674;0060090;0035591	cell projection (0042995);cytoplasmic stress granule (0010494);cytosol (0005829);focal adhesion (0005925);plasma membrane (0005886)	0042995;0044464;0005575;0005623;0010494;0036464;0035770;0030529;0032991;0044424;0005622;0043232;0043228;0043226;0043229;0044444;0005737;0005829;0005925;0005924;0005912;0070161;0030054;0030055;0005886;0016020;0071944;1990904	-	-	-	-	-	C1	8.16	8.24	8.24	8.09	7.36	7.53	7.25	7.62	7.22	7.36	7.28	7.65	6.98	6.9	6.99	7
NM_017870	54972	TMEM132A	transmembrane protein 132A;GRP78-binding protein;HSPA5-binding protein 1;glucose-regulated protein, 78kDa;heat shock 70kDa protein 5 (glucose-regulated protein, 78kDa) binding protein 1;heat shock 70kDa protein 5 binding protein 1	biological_process (0008150)	8150	molecular_function (0003674)	3674	endoplasmic reticulum membrane (0005789);extracellular exosome (0070062);0031988;extracellular membrane-bounded organelle (0065010);Golgi membrane (0000139);integral component of membrane (0016021)	0005789;0044425;0005575;0016020;0044432;0044444;0044424;0044464;0005623;0005622;0005737;0044446;0044422;0043226;0043229;0005783;0043231;0043227;0012505;0098588;0031090;0042175;0070062;0031988;0031982;0065010;0043230;0044421;0005576;1903561;0000139;0044431;0005794;0016021;0031224;0098791;0031984;0098827;0005615	-	-	-	-	-	C1	13.84	14.12	14.06	14.05	13.3	13.28	13.25	13.4	13.27	13.36	13.29	13.55	13.28	13.08	13.04	13.06
NM_022918	65084	TMEM135	transmembrane protein 135;peroxisomal membrane protein 52	peroxisome organization (0007031)	0007031;0006996;0016043;0009987;0008150;0071840	-	-	integral component of membrane (0016021);peroxisome (0005777)	0016021;0031224;0044425;0005575;0016020;0005777;0042579;0043231;0043227;0043226;0043229;0044424;0044464;0005623;0005622;0044444;0005737	-	-	-	-	-	C1	7.44	7.22	7.5	7.59	6.68	6.61	6.81	6.69	6.86	6.7	6.84	6.62	6.65	6.49	6.53	6.58
NM_015111	23138	N4BP3	NEDD4 binding protein 3	-	-	-	-	cytoplasmic vesicle membrane (0030659);0031988;0016023;intracellular membrane-bounded organelle (0043231)	0030659;0012506;0031090;0016020;0005575;0044422;0043226;0043227;0031988;0031982;0044433;0044444;0044424;0044464;0005623;0005622;0005737;0044446;0043229;0031410;0016023;0043231;0097708	-	-	-	-	-	C1	5.99	6.39	6.09	6.21	5.27	5.52	5.46	5.41	5.2	5.52	5.44	5.38	5.35	5.54	5.45	5.31
NM_018956	11092	C9orf9	chromosome 9 open reading frame 9;Rsb66 homolog	-	-	calcium-dependent protein binding (0048306)	0005515;0005488;0003674;0048306	acrosomal vesicle (0001669);0016023;0031988;intracellular membrane-bounded organelle (0043231);cytoplasmic microtubule (0005881);protein complex (0043234)	0001669;0030141;0016023;0031410;0031982;0043226;0005575;0043229;0044424;0044464;0005623;0005622;0044444;0005737;0031988;0043227;0043231;0012505;0097223;0005881;0005874;0043234;0032991;0044430;0044446;0044422;0005856;0043232;0043228;0015630;0099503;0097708;0099513;0099512;0099081;0099080	-	-	-	-	-	C1	7.75	7.75	7.94	7.78	7.27	7.03	6.99	7.16	7.16	7.09	7.06	7.01	7.18	7.06	7.32	7.07
NM_002885	5909	RAP1GAP	RAP1 GTPase activating protein	metabolic process (0008152);negative regulation of microvillus assembly (1903697);positive regulation of GTPase activity (0043547);positive regulation of metabolic process (0009893);signal transduction (0007165);single-organism cellular process (0044763);regulation of small GTPase mediated signal transduction (0051056)	0008152;0008150;1903697;0031345;0031344;0051128;0050794;0050789;0065007;0051129;0048523;0048519;0032534;0032530;0060491;0044087;0043547;0043087;0051336;0050790;0019222;0065009;0051345;0043085;0009893;0048518;0044093;0007165;0007154;0044763;0009987;0044699;0044700;0023052;0051716;0050896;0051056;1902531;0009966;0010646;0023051;0048583;0120035;0120032;0120033	GTPase activator activity (0005096);GTPase activity (0003924);protein homodimerization activity (0042803);Ras GTPase binding (0017016)	0005096;0008047;0030234;0098772;0003674;0030695;0060589;0003924;0017111;0016462;0016818;0016817;0016787;0003824;0042803;0042802;0005515;0005488;0046983;0017016;0031267;0051020;0019899	cytosol (0005829);Golgi membrane (0000139)	0005829;0044444;0044424;0044464;0005575;0005623;0005622;0005737;0000139;0044431;0044446;0044422;0043226;0043229;0005794;0043231;0043227;0012505;0098588;0031090;0016020;0098791;0031984	-	-	-	-	-	C1	6.19	6.59	6.49	6.45	5.6	5.8	5.57	5.64	5.68	5.82	5.66	5.83	5.78	5.63	5.66	5.72
ENST00000421003	-	-	-	-	-	-	-	-	-	-	-	-	-	-	C1	7.49	7.7	7.74	7.67	5.93	6.04	6.14	6.06	6.08	6.11	6	6.02	5.99	6.35	6.02	5.88
ENST00000444184	-	-	-	-	-	-	-	-	-	-	-	-	-	-	C1	11.24	11.19	11.38	11.31	10.23	10.1	10.14	10.04	10.22	10.14	10.09	10.08	9.83	9.63	9.74	9.69
NM_017556	54751	FBLIM1	filamin binding LIM protein 1;CSX-associated LIM;MIG2-interacting protein;filamin-binding LIM protein-1;migfilin;mitogen-inducible 2 interacting protein;mitogen-inducible 2-interacting protein	cell junction assembly (0034329);regulation of cell shape (0008360);regulation of integrin activation (0033623);single organismal cell-cell adhesion (0016337)	0034329;0022607;0016043;0009987;0008150;0071840;0044085;0034330;0044763;0044699;0008360;0022604;0022603;0050793;0050789;0065007;0051128;0050794;0065008;0033623;0043254;0044087;0016337;0098602;0007155;0022610;0098609	filamin binding (0031005);zinc ion binding (0008270)	0031005;0008092;0005515;0005488;0003674;0008270;0046914;0046872;0043169;0043167	cell cortex (0005938);cytosol (0005829);focal adhesion (0005925);stress fiber (0001725)	0005938;0044444;0044424;0044464;0005575;0005623;0005622;0005737;0071944;0005829;0005925;0005924;0005912;0070161;0030054;0030055;0001725;0032432;0044430;0044446;0044422;0043226;0043229;0005856;0043232;0043228;0015629;0042641;0097517;0099568	-	-	-	-	-	C1	7.29	7.7	7.52	7.57	6.77	6.83	6.66	6.79	6.81	6.82	6.73	6.52	6.76	6.81	6.9	6.81
NM_003561	8399	PLA2G10	phospholipase A2, group X;GX sPLA2;group X secretory phospholipase A2;phosphatidylcholine 2-acylhydrolase 10;sPLA2-X	arachidonic acid metabolic process (0019369);axon guidance (0007411);cholesterol homeostasis (0042632);lipid catabolic process (0016042);lysophospholipid transport (0051977);negative regulation of cholesterol efflux (0090370);negative regulation of sequence-specific DNA binding transcription factor activity (0043433);negative regulation of transcription, DNA-templated (0045892);phosphatidic acid …	0019369;0001676;0006631;0032787;0019752;0043436;0006082;0044237;0008152;0008150;0009987;0044281;0044710;0044699;0044763;0071704;0044255;0006629;0044238;0006690;1901568;0033559;0007411;0097485;0006928;0006935;0042330;0040011;0009605;0050896;0042221;0048812;0048858;0030030;0016043;0071840;0032990;0032989;0009653;0032502;0048856;0048869;0044767;0000902;0031175;0048666;0048468;0030154;0030182;0048699…	calcium ion binding (0005509);phospholipase A2 activity (0004623)	0005509;0046872;0043169;0043167;0005488;0003674;0004623;0004620;0016298;0016788;0016787;0003824;0052689	extracellular region (0005576)	0005576;0005575	-	-	-	-	-	C1	10.74	11.01	11.06	11.08	8.73	8.97	8.74	9.11	8.98	9.14	8.92	9.18	8.65	8.78	8.76	8.76
NM_006763	7832	BTG2	BTG family, member 2;B-cell translocation gene 2;NGF-inducible anti-proliferative protein PC3;nerve growth factor-inducible anti-proliferative;pheochromacytoma cell-3	anterior/posterior pattern specification (0009952);associative learning (0008306);central nervous system neuron development (0021954);dentate gyrus development (0021542);DNA repair (0006281);single-organism metabolic process (0044710);negative regulation of neural precursor cell proliferation (2000178);negative regulation of neuron apoptotic process (0043524);negative regulation of translation (0…	0009952;0003002;0007389;0044707;0032501;0008150;0044699;0044767;0032502;0007275;0008306;0007612;0007611;0044708;0007610;0050890;0050877;0003008;0006974;0033554;0006950;0050896;0051716;0009987;0021954;0048666;0048468;0048856;0048869;0044763;0030154;0030182;0048699;0022008;0007399;0048731;0021953;0007417;0021542;0021766;0021543;0021537;0030900;0007420;0048513;0060322;0021761;0006281;0006259;0044260…	transcriptional activator activity, RNA polymerase II core promoter proximal region sequence-specific binding (0001077);transcriptional repressor activity, RNA polymerase II core promoter proximal region sequence-specific binding (0001078);protein binding (0005515)	0001077;0000982;0000981;0003700;0001071;0003674;0001228;0001078;0001227;0005515;0005488	extracellular exosome (0070062);0031988;extracellular membrane-bounded organelle (0065010)	0070062;0031988;0031982;0043226;0005575;0043227;0065010;0043230;0044421;0005576;1903561;0005615	-	-	-	-	-	C1	11.22	11.41	11.52	11.32	9.45	9.3	9.56	9.17	9.61	9.38	9.62	9.26	9.94	9.4	9.88	9.58
NM_031866	8325	FZD8	frizzled class receptor 8;frizzled 8, seven transmembrane spanning receptor;frizzled family receptor 8;frizzled homolog 8	angiogenesis (0001525);canonical Wnt signaling pathway (0060070);negative regulation of transcription from RNA polymerase II promoter (0000122);neuron differentiation (0030182);non-canonical Wnt signaling pathway (0035567);positive regulation of JUN kinase activity (0043507);positive regulation of transcription from RNA polymerase II promoter (0045944);T cell differentiation in thymus (0033077);h…	0001525;0044767;0032502;0008150;0044699;0048646;0009653;0048856;0048514;0001568;0001944;0048731;0007275;0044707;0032501;0072358;0072359;0060070;0016055;0007166;0007165;0050794;0050789;0065007;0007154;0044763;0009987;0044700;0023052;0051716;0050896;0000122;0006357;0006355;0010468;0060255;0019222;1903506;2001141;0010556;0009889;0031326;0031323;0051252;0019219;0051171;0080090;2000112;0045892;0010629…	G-protein coupled receptor activity (0004930);PDZ domain binding (0030165);ubiquitin protein ligase binding (0031625);Wnt-activated receptor activity (0042813);Wnt-protein binding (0017147);receptor binding (0005102)	0004930;0004888;0038023;0004871;0060089;0003674;0004872;0030165;0019904;0005515;0005488;0031625;0044389;0019899;0042813;0017147;0005102;0099600	Golgi apparatus (0005794);integral component of membrane (0016021);plasma membrane (0005886)	0005794;0043231;0043227;0043226;0005575;0043229;0044424;0044464;0005623;0005622;0044444;0005737;0012505;0016021;0031224;0044425;0016020;0005886;0071944	-	-	-	-	-	C1	8.84	8.86	8.97	8.75	7.61	7.4	7.74	7.61	7.9	7.66	7.91	7.65	7.66	7.43	7.33	7.16
TCONS_00012378	-	-	-	-	-	-	-	-	-	-	-	-	-	-	C1	5.81	6.29	6.13	6.35	4.86	5.07	5.1	5	4.91	5.28	4.95	5.34	4.98	4.98	4.95	5.15
NM_138571	135114	HINT3	histidine triad nucleotide binding protein 3;HINT-3;HIT-like protein	metabolic process (0008152)	0008152;0008150	hydrolase activity (0016787);nucleotide binding (0000166)	0016787;0003824;0003674;0000166;0036094;0005488;1901265;0097159;1901363	extracellular exosome (0070062);0031988;extracellular membrane-bounded organelle (0065010);mitochondrion (0005739);nucleolus (0005730)	0005737;0044424;0044464;0005575;0005623;0005622;0070062;0031988;0031982;0043226;0043227;0065010;0043230;0044421;0005576;1903561;0005739;0043231;0043229;0044444;0005730;0043232;0043228;0044428;0044446;0044422;0005634;0031981;0070013;0043233;0031974;0005615	-	-	-	-	-	C1	11.27	11.33	11.47	11.52	10.43	10.73	10.76	10.82	10.56	10.98	10.71	10.97	10.72	11	10.63	10.82
NM_012435	25759	SHC2	SHC (Src homology 2 domain containing) transforming protein 2;SH2 domain protein C2;SHC-transforming protein B;neuronal Shc adaptor homolog;protein Sck;src homology 2 domain-containing-transforming protein C2	activation of MAPK activity (0000187);insulin receptor signaling pathway (0008286);single-organism cellular process (0044763);neurotrophin TRK receptor signaling pathway (0048011);Ras protein signal transduction (0007265);vascular endothelial growth factor receptor signaling pathway (0048010)	0000187;0032147;0045860;0001934;0001932;0031399;0032268;0031323;0019222;0050789;0065007;0008150;0050794;0051246;0060255;0080090;0042325;0019220;0051174;0031401;0032270;0031325;0009893;0048518;0048522;0051247;0010604;0042327;0045937;0010562;0033674;0043549;0051338;0050790;0065009;0051347;0043085;0044093;0045859;0043406;0043405;0043408;1902531;0009966;0010646;0023051;0048583;0071900;0043410;1902533…	receptor tyrosine kinase binding (0030971)	0019901;0019900;0019899;0005515;0005488;0003674;0030971;0005102;1990782	cytosol (0005829);plasma membrane (0005886)	0005829;0044444;0044424;0044464;0005575;0005623;0005622;0005737;0005886;0016020;0071944	-	-	FCDM1_peak_2448 (8.87152,SP1)	-	-	C1	8.15	7.93	8.38	8.09	7.17	7.04	7.21	6.94	7.18	6.92	7.16	6.95	7.08	6.6	6.98	6.74
NR_040017	100507218	RNF157-AS1	RNF157 antisense RNA 1;RNF157 antisense RNA 1 (non-protein coding)	-	-	-	-	-	-	-	-	-	-	-	C1	5.45	5.58	5.87	5.82	4.91	4.94	5.21	4.96	5.13	5.08	5	5	5.09	4.96	4.95	5.02
NM_002859	5829	PXN	paxillin	activation of MAPK activity (0000187);branching morphogenesis of an epithelial tube (0048754);cellular response to reactive oxygen species (0034614);cytoskeleton organization (0007010);epidermal growth factor receptor signaling pathway (0007173);focal adhesion assembly (0048041);growth hormone receptor signaling pathway (0060396);integrin-mediated signaling pathway (0007229);lamellipodium assembl…	0000187;0032147;0045860;0001934;0001932;0031399;0032268;0031323;0019222;0050789;0065007;0008150;0050794;0051246;0060255;0080090;0042325;0019220;0051174;0031401;0032270;0031325;0009893;0048518;0048522;0051247;0010604;0042327;0045937;0010562;0033674;0043549;0051338;0050790;0065009;0051347;0043085;0044093;0045859;0043406;0043405;0043408;1902531;0009966;0010646;0023051;0048583;0071900;0043410;1902533…	beta-catenin binding (0008013);vinculin binding (0017166);zinc ion binding (0008270);integrin binding (0005178);protein kinase binding (0019901);BH4 domain binding (0051435)	0008013;0005515;0005488;0003674;0017166;0008092;0008270;0046914;0046872;0043169;0043167;0005178;0005102;0032403;0044877;0050839;0019901;0019900;0019899;0051435;0051400;0019904	cell cortex (0005938);cytosol (0005829);focal adhesion (0005925);lamellipodium (0030027);microtubule associated complex (0005875);nucleoplasm (0005654);plasma membrane (0005886);stress fiber (0001725)	0005938;0044444;0044424;0044464;0005575;0005623;0005622;0005737;0071944;0005829;0005925;0005924;0005912;0070161;0030054;0030055;0030027;0042995;0031252;0005875;0043234;0032991;0044430;0044446;0044422;0043226;0043229;0005856;0043232;0043228;0015630;0005654;0044428;0005634;0043231;0043227;0031981;0070013;0043233;0031974;0005886;0016020;0001725;0032432;0015629;0042641;0097517;0099568;0120025	-	-	-	-	-	C1	13.33	13.58	13.52	13.65	12.83	12.94	12.96	12.64	12.91	13.01	12.9	12.77	12.96	12.69	12.57	12.71
NR_002809	338799	LINC01089	long intergenic non-protein coding RNA 1089	-	-	-	-	-	-	-	-	-	-	-	C1	11.04	11.32	11.27	11.22	10.39	10.55	10.38	10.52	10.38	10.39	10.23	10.48	10.19	10.12	10.2	10.31
TCONS_00020953	-	-	-	-	-	-	-	-	-	-	-	-	-	-	C1	6.54	6.59	6.63	6.63	5.86	5.92	5.88	5.91	5.92	5.95	5.87	5.63	6.03	5.85	5.5	5.55
NM_021173	57804	POLD4	polymerase (DNA-directed), delta 4, accessory subunit;DNA polymerase delta smallest subunit p12	base-excision repair (0006284);DNA damage response, detection of DNA damage (0042769);DNA strand elongation involved in DNA replication (0006271);mismatch repair (0006298);mitotic cell cycle (0000278);nucleotide-excision repair, DNA gap filling (0006297);telomere maintenance via recombination (0000722);telomere maintenance via semi-conservative replication (0032201);telomere maintenance via telom…	0006284;0006281;0006259;0044260;0043170;0071704;0008152;0008150;0044237;0009987;0090304;0006139;0006725;0034641;0006807;0044238;0046483;1901360;0006974;0033554;0006950;0050896;0051716;0044710;0044699;0044763;0042769;0051606;0006260;0034645;0009059;1901576;0009058;0044249;0006271;0022616;0006261;0006298;0000278;0007049;0006289;0006297;0000723;0032200;0051276;0006996;0016043;0071840;0060249;0042592…	DNA-directed DNA polymerase activity (0003887);protein binding (0005515)	0003887;0034061;0016779;0016772;0016740;0003824;0003674;0005515;0005488	nucleoplasm (0005654);delta DNA polymerase complex (0043625);protein complex (0043234)	0005654;0044428;0044446;0044422;0005575;0043226;0044424;0044464;0005623;0005622;0043229;0005634;0043231;0043227;0031981;0070013;0043233;0031974;0043625;0042575;0061695;1990234;1902494;0043234;0032991;0044454;0044427;0005694;0043232;0043228;0000228;0043601;0030894;0032993;0005657;0043596	-	-	-	-	-	C1	13.75	13.86	13.9	13.81	13.35	13.21	12.95	13.31	13.07	13.1	13.15	13.22	13.09	12.87	13.14	12.9
NR_002806	285512	FAM13A-AS1	FAM13A antisense RNA 1;FAM13A antisense RNA 1 (non-protein coding);FAM13A opposite strand (non-protein coding);FAM13A1 opposite strand (non-protein coding);family with sequence similarity 13, member A1 opposite strand	-	-	-	-	-	-	-	-	-	-	-	C1	5.63	5.83	5.66	6.1	4.99	5.03	5.25	5.24	5.05	5.23	4.85	5.16	4.81	4.98	4.84	5.2
NM_006393	10529	NEBL	nebulette;LIM-nebulette;actin-binding Z-disk protein	cardiac muscle thin filament assembly (0071691);protein complex subunit organization (0071822);cardiovascular system development (0072358)	0071691;0007015;0071822;0043933;0016043;0009987;0008150;0071840;0030036;0007010;0006996;0030029;0044763;0044699;1902589;0055003;0030239;0010927;0022607;0044085;0044767;0032502;0048646;0009653;0048856;0032989;0048869;0031032;0070925;0055002;0055001;0048468;0030154;0042692;0061061;0051146;0055013;0055006;0035051;0007507;0048513;0048731;0007275;0044707;0032501;0072358;0072359;0055007;0048738;0014706…	actin filament binding (0051015);filamin binding (0031005);structural constituent of muscle (0008307);tropomyosin binding (0005523);zinc ion binding (0008270)	0051015;0003779;0008092;0005515;0005488;0003674;0032403;0044877;0031005;0008307;0005198;0005523;0008270;0046914;0046872;0043169;0043167	extracellular exosome (0070062);0031988;extracellular membrane-bounded organelle (0065010);stress fiber (0001725);Z disc (0030018)	0070062;0031988;0031982;0043226;0005575;0043227;0065010;0043230;0044421;0005576;1903561;0031674;0044449;0044422;0044444;0044424;0044464;0005623;0005622;0005737;0043292;0043232;0043228;0043229;0030017;0030016;0001725;0032432;0044430;0044446;0005856;0015629;0042641;0030018;0097517;0099512;0099081;0099080;0005615	-	-	-	-	-	C1	8.3	8.48	8.41	8.42	7.68	7.77	7.64	7.64	7.7	7.74	7.72	7.69	7.46	7.43	7.33	7.3
NM_001838	1236	CCR7	chemokine (C-C motif) receptor 7;Bukitt's lymphoma receptor 2;CC chemokine receptor 7;EBV-induced G protein-coupled receptor 1;Epstein-Barr virus induced gene 1;Epstein-Barr virus-induced G-protein coupled receptor 1;MIP-3 beta receptor;lymphocyte-specific G protein-coupled peptide receptor	activation of GTPase activity (0090630);chemokine (C-C motif) ligand 19 signaling pathway (0038115);chemokine (C-C motif) ligand 21 signaling pathway (0038116);establishment of T cell polarity (0001768);homotypic cell-cell adhesion (0034109);G-protein coupled receptor signaling pathway (0007186);immune response (0006955);inflammatory response (0006954);interleukin-12 secretion (0072610);lymphocyt…	0090630;0043547;0043087;0051336;0050790;0019222;0050789;0065007;0008150;0065009;0051345;0043085;0009893;0048518;0044093;0071345;0034097;0010033;0042221;0050896;0071310;0070887;0051716;0009987;0038115;0070098;0019221;0007166;0007165;0050794;0007154;0044763;0044699;0044700;0023052;0038116;0002407;0030595;0050900;0002376;0016477;0048870;0006928;0040011;0051674;0051179;0060326;0006935;0042330;0009605…	C-C motif chemokine 19 receptor activity (0038117);C-C motif chemokine 21 receptor activity (0038121);chemokine (C-C motif) ligand 19 binding (0035757);chemokine (C-C motif) ligand 21 binding (0035758)	0016493;0004950;0001637;0008528;0001653;0038023;0004871;0060089;0003674;0004872;0004930;0004888;0004896;0038117;0038121;0035757;0019957;0019956;0019955;0005515;0005488;0035758;0099600	external side of plasma membrane (0009897);integral component of membrane (0016021);cytosol (0005829)	0009986;0044464;0005575;0005623;0009897;0044459;0044425;0016020;0005886;0071944;0098552;0016021;0031224;0005622;0005829;0044444;0044424;0005737	-	-	-	FCDM3_peak_214 (21.89293,ER,SP1)	FCDM3_peak_214 (21.89293,ER,SP1)	C1	6.11	6.68	6.39	6.78	5.72	5.84	5.8	5.84	5.84	5.83	5.62	6	5.72	5.85	5.54	5.82
NM_006159	4753	NELL2	neural EGFL like 2;NEL-like protein 2;NEL-related protein 2;neural epidermal growth factor-like 2	neuron cellular homeostasis (0070050);regulation of growth (0040008);protein homotrimerization (0070207)	0070050;0019725;0042592;0065008;0065007;0008150;0044763;0009987;0044699;0060249;0040008;0050789;0070207;0051260;0051259;0006461;0065003;0022607;0016043;0071840;0044085;0043933;0071822;0070271;0070206	calcium ion binding (0005509);kinase activity (0016301);protein kinase C binding (0005080);heparin binding (0008201);identical protein binding (0042802)	0005509;0046872;0043169;0043167;0005488;0003674;0016301;0016772;0016740;0003824;0005080;0019901;0019900;0019899;0005515;0008201;0005539;0097367;0043168;1901681;0042802	extracellular space (0005615);cytoplasm (0005737);membrane (0016020);dendrite (0030425);perikaryon (0043204)	0005576;0005575;0005615;0044421;0005737;0044424;0044464;0005623;0005622;0016020;0030425;0043005;0042995;0097458;0036477;0043204;0043025;0044297;0120025	-	-	-	-	-	C1	6.74	6.66	6.77	6.84	5.41	5.38	5.57	5.42	5.59	5.47	5.63	5.36	5.35	5.35	5.42	5.35
NM_002292	3913	LAMB2	laminin, beta 2 (laminin S);S-LAM beta;S-laminin subunit beta;laminin B1s chain;laminin S	astrocyte development (0014002);axon extension involved in regeneration (0048677);axon guidance (0007411);cell adhesion (0007155);metanephric glomerular basement membrane development (0072274);metanephric glomerular visceral epithelial cell development (0072249);neuromuscular junction development (0007528);retina development in camera-type eye (0060041);Schwann cell development (0014044);visual p…	0014002;0021782;0048468;0048856;0032502;0008150;0048869;0044763;0009987;0044699;0044767;0030154;0010001;0042063;0022008;0007399;0048731;0007275;0044707;0032501;0048708;0007417;0048677;0048675;1990138;0048588;0016049;0040007;0048589;0060560;0009653;0048812;0048858;0030030;0016043;0071840;0032990;0032989;0000902;0031175;0048666;0030182;0048699;0007409;0048667;0000904;0061564;0048682;0031103;0031102…	structural molecule activity (0005198);integrin binding (0005178)	0005198;0003674;0005178;0005102;0005515;0005488;0032403;0044877;0050839	extracellular exosome (0070062);0031988;extracellular membrane-bounded organelle (0065010);laminin-11 complex (0043260);laminin-3 complex (0005608);synapse (0045202)	0005605;0044420;0005575;0031012;0044421;0005576;0005604;0005578;0070062;0031988;0031982;0043226;0043227;0065010;0043230;1903561;0043260;0043256;0043234;0032991;0005608;0045202;0005615	-	-	-	-	-	C1	11.12	11.19	11.36	11.16	10.5	10.33	10.48	10.24	10.42	10.21	10.4	10.3	10.2	9.93	10.14	10.03
NM_016243	51706	CYB5R1	cytochrome b5 reductase 1;NAD(P)H:quinone oxidoreductase type 3, polypeptide A2	positive regulation of protein targeting to mitochondrion (1903955);positive regulation of cytoplasmic transport (1903651);sterol biosynthetic process (0016126);alcohol biosynthetic process (0046165);oxidation-reduction process (0055114)	1903955;0010822;0010638;0033043;0051128;0050794;0050789;0065007;0008150;0051130;0048522;0048518;0010821;0090316;0032388;0032386;0051049;0032879;0060341;0051050;0033157;0051223;0070201;0032880;1903827;0051222;1903829;1903214;1903533;1903649;1903747;1903651;1903749;0016126;0006694;0008202;0006629;0044238;0008152;0044710;0044699;0071704;1901360;0008610;0044711;0009058;1901576;1901362;0016125;0006066…	cytochrome-b5 reductase activity, acting on NAD(P)H (0004128);protein binding (0005515)	0004128;0016653;0016651;0016491;0003824;0003674;0005515;0005488	extracellular exosome (0070062);0031988;extracellular membrane-bounded organelle (0065010);integral component of membrane (0016021);mitochondrion (0005739)	0070062;0031988;0031982;0043226;0005575;0043227;0065010;0043230;0044421;0005576;1903561;0016021;0031224;0044425;0016020;0005739;0043231;0043229;0044424;0044464;0005623;0005622;0044444;0005737;0005615	-	-	-	-	-	C1	11.99	12.28	12.16	12.12	11.33	11.36	11.05	11.19	11.12	11.29	11.16	11.32	11.2	11.12	11.08	11.06
NR_038237	100507567	RAB11B-AS1	RAB11B antisense RNA 1;RAB11B antisense RNA 1 (non-protein coding)	-	-	-	-	-	-	-	-	-	-	-	C1	10.24	10.17	10.34	10.44	9.43	9.24	9.39	9.23	9.55	9.22	9.37	9.3	9.39	8.94	9.16	9.02
NM_000958	5734	PTGER4	prostaglandin E receptor 4 (subtype EP4);PGE receptor EP4 subtype;PGE receptor, EP4 subtype;PGE2 receptor EP4 subtype;prostanoid EP4 receptor	adenylate cyclase-modulating G-protein coupled receptor signaling pathway (0007188);cell surface receptor signaling pathway (0007166);bone development (0060348);cellular response to mechanical stimulus (0071260);ERK1 and ERK2 cascade (0070371);JNK cascade (0007254);negative regulation of cytokine secretion (0050710);regulation of cellular localization (0060341);negative regulation of eosinophil e…	0007188;0007187;0007186;0007166;0007165;0050794;0050789;0065007;0008150;0007154;0044763;0009987;0044699;0044700;0023052;0051716;0050896;0060348;0044767;0032502;0048513;0048856;0048731;0007275;0044707;0032501;0001501;0071260;0009612;0009605;0009628;0071214;0071496;0070371;0000165;0023014;0006468;0006464;0036211;0019538;0043170;0071704;0008152;0044238;0043412;0044267;0044260;0044237;0016310;0006796…	prostaglandin E receptor activity (0004957);protein binding (0005515)	0004957;0004955;0004954;0004953;0004930;0004888;0038023;0004871;0060089;0003674;0004872;0005515;0005488;0099600	integral component of membrane (0016021);plasma membrane (0005886);intracellular (0005622)	0016021;0031224;0044425;0005575;0016020;0005886;0044464;0005623;0071944;0005622	-	-	-	-	-	C1	11.06	11.26	11.67	11.54	10.12	10.14	10.48	10.39	10.42	10.31	10.7	10.64	10.13	9.99	10.3	10.18
NM_014840	9891	NUAK1	NUAK family, SNF1-like kinase, 1;AMP-activated protein kinase family member 5;AMPK-related protein kinase 5;omphalocele kinase 1	cell adhesion (0007155);cellular response to DNA damage stimulus (0006974);cellular response to glucose starvation (0042149);single-organism cellular process (0044763);negative regulation of TOR signaling (0032007);protein phosphorylation (0006468);regulation of cell adhesion (0030155);regulation of cell proliferation (0042127);regulation of cellular senescence (2000772);regulation of myosin-ligh…	0007155;0022610;0008150;0006974;0033554;0006950;0050896;0051716;0009987;0042149;0009267;0031669;0031667;0009991;0009605;0031668;0007154;0044763;0044699;0071496;0042594;0032007;0032006;1902531;0009966;0010646;0050794;0050789;0065007;0023051;0048583;1902532;0009968;0010648;0048523;0048519;0023057;0048585;0006468;0006464;0036211;0019538;0043170;0071704;0008152;0044238;0043412;0044267;0044260;0044237…	ATP binding (0005524);purine ribonucleoside binding (0032550);metal ion binding (0046872);p53 binding (0002039);protein serine/threonine kinase activity (0004674)	0005524;0032550;0001883;0001882;0036094;0005488;0003674;0097159;0097367;1901363;0032549;0032559;0030554;0017076;0000166;1901265;0032555;0032553;0035639;0043168;0043167;0046872;0043169;0002039;0005515;0004674;0004672;0016301;0016772;0016740;0003824;0016773	nucleotide-activated protein kinase complex (0031588);serine/threonine protein kinase complex (1902554);cytoplasm (0005737);microtubule cytoskeleton (0015630);nucleolus (0005730)	0031588;0044424;0044464;0005575;0005623;0005622;1902554;1902911;0061695;1990234;1902494;0043234;0032991;0005737;0015630;0005856;0043232;0043228;0043226;0043229;0005730;0044428;0044446;0044422;0005634;0043231;0043227;0031981;0070013;0043233;0031974	-	-	-	-	-	C1	8.24	8.34	8.43	8.44	7.62	7.66	7.64	7.67	7.74	7.76	7.74	7.58	7.69	7.69	7.72	7.74
NM_006989	10156	RASA4	RAS p21 protein activator 4;Ca2+-promoted Ras inactivator;calcium-promoted Ras inactivator;rasGAP-activating-like protein 2	cellular response to calcium ion (0071277);intracellular signal transduction (0035556);single-organism cellular process (0044763);negative regulation of GTPase activity (0034260);negative regulation of metabolic process (0009892);negative regulation of Ras protein signal transduction (0046580);positive regulation of GTPase activity (0043547);positive regulation of metabolic process (0009893)	0071277;0051592;0010038;0010035;0042221;0050896;0008150;0071248;0071241;0070887;0051716;0009987;0035556;0007165;0050794;0050789;0065007;0007154;0044763;0044699;0044700;0023052;0034260;0043087;0051336;0050790;0019222;0065009;0051346;0043086;0009892;0048519;0044092;0046580;0046578;0051056;1902531;0009966;0010646;0023051;0048583;0051058;1902532;0009968;0010648;0048523;0023057;0048585;0043547;0051345…	GTPase activator activity (0005096);metal ion binding (0046872)	0005096;0008047;0030234;0098772;0003674;0030695;0060589;0046872;0043169;0043167;0005488	cytosol (0005829);intrinsic component of the cytoplasmic side of the plasma membrane (0031235)	0005737;0044424;0044464;0005575;0005623;0005622;0005829;0044444;0031235;0031226;0031224;0044425;0016020;0044459;0005886;0071944;0009898;0098562;0098552	-	-	-	-	-	C1	9.87	9.75	9.96	10.13	9.19	9.01	9.28	9.24	9.38	9.2	9.3	9.11	9.18	9.03	8.88	9.09
NM_014718	9746	CLSTN3	calsyntenin 3;alc-beta;alcadein beta;alcadein-beta;cadherin-related family member 14	homophilic cell adhesion via plasma membrane adhesion molecules (0007156);synapse assembly (0007416);synaptic transmission, GABAergic (0051932);neuron-neuron synaptic transmission (0007270);synaptic transmission, glutamatergic (0035249);regulation of cell growth (0001558);positive regulation of synaptic transmission (0050806);positive regulation of synapse assembly (0051965);positive regulation o…	0007156;0098742;0098609;0007155;0022610;0008150;0007416;0022607;0016043;0009987;0071840;0044085;0050808;0044763;0044699;0007399;0048731;0048856;0032502;0007275;0044707;0032501;0044767;0051932;0007270;0007268;0007267;0007154;0044700;0023052;0035249;0001558;0040008;0050789;0065007;0051128;0050794;0050806;0010647;0010646;0048522;0048518;0023056;0023051;0050804;0051965;0044089;0044087;0051130;0051962…	calcium ion binding (0005509)	0005509;0046872;0043169;0043167;0005488;0003674	endoplasmic reticulum membrane (0005789);extracellular exosome (0070062);0031988;extracellular membrane-bounded organelle (0065010);Golgi membrane (0000139);integral component of membrane (0016021);postsynaptic membrane (0045211);cell surface (0009986);protein complex (0043234);0097481;postsynaptic density of dendrite (0014069);cell projection part (0044463);neuron part (0097458)	0005789;0044425;0005575;0016020;0044432;0044444;0044424;0044464;0005623;0005622;0005737;0044446;0044422;0043226;0043229;0005783;0043231;0043227;0012505;0098588;0031090;0042175;0070062;0031988;0031982;0065010;0043230;0044421;0005576;1903561;0000139;0044431;0005794;0016021;0031224;0045211;0097060;0044456;0045202;0044459;0005886;0071944;0098794;0009986;0043234;0032991;0097481;0014069;0044463;0042995…	-	-	-	-	-	C1	8.46	8.54	8.74	8.51	7.72	7.74	7.91	7.84	7.75	7.67	7.84	7.77	7.62	7.57	7.71	7.46
NM_018584	55450	CAMK2N1	calcium/calmodulin-dependent protein kinase II inhibitor 1;CaMKIINalpha;caMKII inhibitory protein alpha;caMKIIN-alpha	negative regulation of cyclin-dependent protein kinase activity (1904030)	1904030;0006469;0001933;0001932;0031399;0032268;0031323;0019222;0050789;0065007;0008150;0050794;0051246;0060255;0080090;0042325;0019220;0051174;0031400;0032269;0031324;0009892;0048519;0048523;0051248;0010605;0042326;0045936;0010563;0033673;0043549;0051338;0050790;0065009;0051348;0043086;0044092;0045859;1904029;0051171;0051172;0051726	calcium-dependent protein kinase inhibitor activity (0008427);protein kinase binding (0019901)	0008427;0004860;0019210;0004857;0030234;0098772;0003674;0019207;0019887;0010858;0019901;0019900;0019899;0005515;0005488	cell junction (0030054);dendrite (0030425);neuronal cell body (0043025);postsynaptic density of dendrite (0014069);postsynaptic membrane (0045211)	0030054;0005575;0030425;0043005;0042995;0044464;0005623;0097458;0036477;0043025;0044297;0014069;0044456;0045202;0098794;0045211;0097060;0044459;0044425;0016020;0005886;0071944;0099572;0043226;0032279;0098984;0120025;0098590	-	-	-	-	-	C1	11.53	11.65	11.66	11.86	10.33	10.42	10.35	10.37	10.69	10.58	10.42	10.5	10.22	10.3	10.26	10.42
NM_199037	6324	SCN1B	sodium channel, voltage gated, type I beta subunit;sodium channel beta-1 subunit;sodium channel, voltage-gated, type I, beta subunit	cardiac muscle cell action potential involved in contraction (0086002);regulation of cardiac muscle cell contraction (0086004);cell adhesion (0007155);corticospinal neuron axon guidance (0021966);membrane depolarization during Purkinje myocyte cell action potential (0086047);neuronal action potential propagation (0019227);positive regulation of neuron projection development (0010976);positive reg…	0007411;0097485;0006928;0044763;0009987;0008150;0044699;0006935;0042330;0040011;0009605;0050896;0042221;0048812;0048858;0030030;0016043;0071840;0032990;0032989;0009653;0032502;0048856;0048869;0044767;0000902;0031175;0048666;0048468;0030154;0030182;0048699;0022008;0007399;0048731;0007275;0044707;0032501;0007409;0048667;0000904;0061564;0061337;0008016;1903522;0044057;0051239;0050789;0065007;0035637…	sodium channel inhibitor activity (0019871);voltage-gated cation channel activity (0022843);voltage-gated sodium channel activity involved in Purkinje myocyte action potential (0086062)	0019871;0008200;0016248;0016247;0098772;0003674;0017080;0005248;0005272;0005261;0005216;0015075;0022891;0022857;0005215;0022892;0022838;0015267;0022803;0008324;0015081;0015077;0022890;0046873;0022843;0005244;0022832;0022836;0086006;0086062;1905030;0099106	extracellular region (0005576);intercalated disc (0014704);node of Ranvier (0033268);T-tubule (0030315);voltage-gated sodium channel complex (0001518);plasma membrane protein complex (0098797)	0005576;0005575;0014704;0044291;0005911;0030054;0033268;0033267;0044463;0044464;0005623;0042995;0097458;0030424;0043005;0044304;0030315;0044459;0044425;0016020;0005886;0071944;0042383;0001518;0034706;0034703;0034702;1902495;0098796;0043234;0032991;1990351;0016021;0031224;0098797;0005887;0031226;0120025;0120038	-	-	-	-	-	C1	7.01	7.33	7.39	7.41	6.72	6.75	6.69	6.64	6.73	6.6	6.7	6.73	6.64	6.22	6.57	6.57
NM_182760	285362	SUMF1	sulfatase modifying factor 1;C-alpha-formylglycine-generating enzyme 1;FGly-generating enzyme	glycosphingolipid metabolic process (0006687);post-translational protein modification (0043687);small molecule metabolic process (0044281);oxidation-reduction process (0055114)	0044267;0019538;0043170;0071704;0008152;0008150;0044238;0044260;0044237;0009987;0006687;0006664;0006643;0044255;0006629;0044710;0044699;0044763;1903509;1901135;0006665;1901564;0006807;0043687;0006464;0036211;0043412;0044281;0055114	metal ion binding (0046872);oxidoreductase activity (0016491);protein homodimerization activity (0042803)	0046872;0043169;0043167;0005488;0003674;0016491;0003824;0042803;0042802;0005515;0046983	endoplasmic reticulum lumen (0005788)	0005788;0044432;0044444;0044424;0044464;0005575;0005623;0005622;0005737;0044446;0044422;0043226;0043229;0005783;0043231;0043227;0012505;0070013;0043233;0031974	-	-	-	-	-	C1	12.18	12.38	12.42	12.24	11.47	11.51	11.43	11.49	11.4	11.53	11.53	11.44	11.67	11.58	11.66	11.46
NM_181642	6692	SPINT1	serine peptidase inhibitor, Kunitz type 1;HAI-1;hepatocyte growth factor activator inhibitor type 1;serine protease inhibitor, Kunitz type 1	branching involved in labyrinthine layer morphogenesis (0060670);extracellular matrix organization (0030198);negative regulation of endopeptidase activity (0010951);placenta blood vessel development (0060674);neural tube closure (0001843)	0060670;0003006;0022414;0008150;0032502;0044702;0044699;0048598;0009653;0048856;0044767;0009790;0007275;0044707;0032501;0061138;0001763;0002009;0048729;0009888;0060429;0060713;0060669;0001892;0048568;0048513;0048731;0001701;0043009;0009792;0001890;0048608;0061458;0060711;0030198;0043062;0016043;0009987;0071840;0044763;0010951;0010466;0045861;0030162;0051246;0060255;0019222;0050789;0065007;0080090…	serine-type endopeptidase inhibitor activity (0004867)	0004867;0004866;0030414;0004857;0030234;0098772;0003674;0061134;0061135	extracellular exosome (0070062);0031988;extracellular membrane-bounded organelle (0065010);membrane (0016020)	0070062;0031988;0031982;0043226;0005575;0043227;0065010;0043230;0044421;0005576;1903561;0005615;0016020	-	-	-	-	-	C1	10.72	10.94	11.02	10.92	10.23	10.17	10.06	10.06	10.07	10.1	10.05	10.09	10.11	10.07	10.22	10.17
NM_178520	284186	TMEM105	transmembrane protein 105	-	-	-	-	integral component of membrane (0016021)	0016021;0031224;0044425;0005575;0016020	-	-	-	-	-	C1	9.25	8.95	9.38	9.27	8.25	8.13	8.17	8.35	8.36	8.06	8.17	8.25	8.42	8.19	8.5	8.18
NM_001077710	642273	FAM110C	family with sequence similarity 110, member C	positive regulation of cell migration (0030335);positive regulation of protein kinase B signaling (0051897);regulation of cell projection assembly (0060491)	0030335;0030334;2000145;0040012;0050789;0065007;0008150;0051270;0032879;0050794;2000147;0040017;0048518;0051272;0048522;0051897;0051896;1902531;0009966;0010646;0023051;0048583;1902533;0009967;0010647;0023056;0048584;0060491;0031344;0051128;0044087	alpha-tubulin binding (0043014)	0043014;0015631;0008092;0005515;0005488;0003674	cell cortex (0005938);microtubule (0005874);protein complex (0043234);microtubule organizing center (0005815);nucleoplasm (0005654);spindle pole (0000922)	0005938;0044444;0044424;0044464;0005575;0005623;0005622;0005737;0071944;0005874;0043234;0032991;0044430;0044446;0044422;0043226;0043229;0005856;0043232;0043228;0015630;0005815;0005654;0044428;0005634;0043231;0043227;0031981;0070013;0043233;0031974;0000922;0005819;0099513;0099512;0099081;0099080;0099568	-	-	-	-	-	C1	8.82	8.91	8.91	9.25	7.85	7.92	8.19	7.99	8.23	8.18	8.14	7.91	7.78	7.66	7.72	7.75
NM_001039374	84960	CCDC183	coiled-coil domain containing 183	-	-	-	-	-	-	-	-	-	-	-	C1	6.63	6.55	6.68	6.7	5.75	5.6	5.8	5.56	5.86	5.63	5.7	5.7	5.68	5.64	5.54	5.57
NM_031297	727800	RNF208	ring finger protein 208	protein autoubiquitination (0051865)	0051865;0016567;0032446;0070647;0006464;0036211;0019538;0043170;0071704;0008152;0008150;0044238;0043412;0044267;0044260;0044237;0009987;1901564;0006807	ubiquitin-protein transferase activity (0004842);zinc ion binding (0008270);protein binding (0005515)	0004842;0019787;0016740;0003824;0003674;0008270;0046914;0046872;0043169;0043167;0005488;0005515	cytoplasm (0005737);nucleoplasm (0005654)	0005737;0044424;0044464;0005575;0005623;0005622;0005654;0044428;0044446;0044422;0043226;0043229;0005634;0043231;0043227;0031981;0070013;0043233;0031974	-	-	-	-	-	C1	9.97	9.99	9.96	10.01	9.33	9.31	9.09	9.21	9.16	9.35	9.21	9.24	9.39	9.33	9.27	9.3
NM_000449	5993	RFX5	regulatory factor X, 5 (influences HLA class II expression);regulatory factor X 5	negative regulation of transcription from RNA polymerase II promoter (0000122);transcription, DNA-templated (0006351)	0000122;0006357;0006355;0010468;0060255;0019222;0050789;0065007;0008150;1903506;2001141;0010556;0009889;0031326;0031323;0050794;0051252;0019219;0051171;0080090;2000112;0045892;0010629;0010605;0009892;0048519;1903507;1902679;0010558;0009890;0031327;0031324;0048523;0051253;0045934;0051172;2000113;0006351;0034645;0009059;0043170;0071704;0008152;1901576;0009058;0044249;0044237;0009987;0044260;0097659…	RNA polymerase II core promoter proximal region sequence-specific DNA binding (0000978);transcription factor activity, sequence-specific DNA binding (0003700);protein binding (0005515)	0003677;0003676;0097159;0005488;0003674;1901363;0000978;0000977;0000976;0043565;0044212;0000975;0001067;0001012;0000987;0001159;0003700;0001071;0005515;1990837;0003690	nucleus (0005634)	0005634;0043231;0043227;0043226;0005575;0043229;0044424;0044464;0005623;0005622	-	-	-	-	-	C1	10.4	10.56	10.59	10.61	9.77	9.72	9.88	9.77	9.91	9.66	9.9	9.84	9.94	9.77	9.92	9.91
NM_024613	79666	PLEKHF2	pleckstrin homology domain containing, family F (with FYVE domain) member 2;PH and FYVE domain-containing protein 2;PH domain-containing family F member 2;endoplasmic reticulum-associated apoptosis-involved protein containing PH and FYVE domains;zinc finger FYVE domain-containing protein 18	protein transport (0015031)	0015031;0008104;0033036;0051179;0008150;0045184;0051234;0071702;0006810;0015833;0042886;0071705	metal ion binding (0046872);protein binding (0005515)	0046872;0043169;0043167;0005488;0003674;0005515	early endosome membrane (0031901);endoplasmic reticulum (0005783);transport vesicle (0030133);0016023;0031988	0031901;0010008;0044440;0044444;0044424;0044464;0005575;0005623;0005622;0005737;0044446;0044422;0043226;0043229;0005768;0043231;0043227;0012505;0098588;0031090;0016020;0098805;0005769;0005783;0030133;0016023;0031410;0031982;0031988;0097708;0044433	-	-	-	-	-	C1	11.54	11.35	11.72	11.77	10.73	10.78	11.05	10.84	11.03	10.84	10.92	10.86	10.79	10.79	10.8	10.77
NR_033769	728619	ASB9P1	ankyrin repeat and SOCS box containing 9 pseudogene 1;ankyrin repeat and SOCS box-containing 9 pseudogene 1	-	-	-	-	-	-	-	-	-	-	-	C1	6.97	7.42	7.4	7.73	5.94	6.38	6.36	6.17	6.46	6.4	6.25	6.27	6.18	6.41	5.96	6.33
NM_017420	51804	SIX4	SIX homeobox 4;sine oculis homeobox homolog 4	embryonic cranial skeleton morphogenesis (0048701);fungiform papilla morphogenesis (0061197);generation of neurons (0048699);inner ear morphogenesis (0042472);male gonad development (0008584);male sex determination (0030238);metanephric mesenchyme development (0072075);myoblast migration (0051451);myotome development (0061055);negative regulation of neuron apoptotic process (0043524);negative reg…	0009653;0032502;0008150;0048856;0048701;0048704;0048562;0009887;0044767;0044699;0048513;0048731;0007275;0044707;0032501;0048598;0009790;0048568;0048705;0001501;0048706;0043009;0009792;0061197;0043587;0090596;0007423;0043586;0061196;0048699;0022008;0030154;0048869;0044763;0009987;0007399;0042472;0042471;0043583;0048839;0008584;0008406;0044702;0022414;0048608;0003006;0061458;0045137;0007548;0046546…	RNA polymerase II core promoter proximal region sequence-specific DNA binding (0000978);transcriptional activator activity, RNA polymerase II core promoter proximal region sequence-specific binding (0001077)	0043565;0003677;0003676;0097159;0005488;0003674;1901363;0003700;0001071;0000978;0000977;0000976;0044212;0000975;0001067;0001012;0000987;0001159;0001077;0000982;0000981;0001228;1990837;0003690	cytoplasm (0005737);nucleus (0005634)	0005737;0044424;0044464;0005575;0005623;0005622;0005634;0043231;0043227;0043226;0043229	-	-	-	-	-	C1	9.09	9.09	9.17	9.28	8.26	8.3	8.57	8.23	8.49	8.54	8.55	8.39	8.39	8.26	8.29	8.31
NM_004913	9605	VPS9D1	VPS9 domain containing 1	ATP synthesis coupled proton transport (0015986);purine ribonucleoside biosynthetic process (0046129);positive regulation of GTPase activity (0043547);positive regulation of metabolic process (0009893)	0015986;0006754;0009152;0006164;0006163;0009117;0006753;0006796;0006793;0044237;0008152;0008150;0009987;0019637;0071704;0055086;0006139;0006725;0034641;0006807;0044238;0046483;1901360;0044281;0044710;0044699;0044763;0072521;1901564;0009165;1901293;0034654;0018130;0044249;0009058;0019438;0044271;1901362;1901576;0044711;0090407;0072522;1901566;0009150;0009259;0019693;1901135;0009260;0046390;1901137…	GTPase activator activity (0005096);transporter activity (0005215)	0005096;0008047;0030234;0098772;0003674;0030695;0060589;0005215	-	-	-	-	-	-	-	C1	12.91	12.37	12.38	12.33	12.22	11.85	11.72	11.92	11.88	11.84	11.72	12.16	11.46	11.95	11.83	11.67
ENST00000511928	-	-	-	-	-	-	-	-	-	-	-	-	-	-	C1	8.89	9.17	8.97	9.23	7.9	8.08	8.24	8.07	8.08	8.28	8.01	8.09	7.91	7.77	7.79	7.9
NM_020982	9080	CLDN9	claudin 9	calcium-independent cell-cell adhesion via plasma membrane cell-adhesion molecules (0016338);bicellular tight junction assembly (0070830);viral process (0016032);multi-organism cellular process (0044764)	0016338;0098742;0098609;0007155;0022610;0008150;0034329;0022607;0016043;0009987;0071840;0044085;0034330;0044763;0044699;0045216;0070830;0007043;0043297;0016032;0044403;0044419;0051704;0044764	identical protein binding (0042802);structural molecule activity (0005198)	0042802;0005515;0005488;0003674;0005198	integral component of membrane (0016021);plasma membrane (0005886);bicellular tight junction (0005923)	0016021;0031224;0044425;0005575;0016020;0005886;0044464;0005623;0071944;0005923;0070160;0005911;0030054;0043296	-	-	-	-	-	C1	7.36	7.52	7.4	7.37	6.77	6.78	6.6	6.68	6.79	6.87	6.84	6.79	6.6	6.6	6.59	6.57
NM_015150	23180	RFTN1	raftlin, lipid raft linker 1;cell migration-inducing gene 2 protein;proliferation-inducing protein 10;proliferation-inducing protein 9;raft-linking protein	B cell receptor signaling pathway (0050853);dsRNA transport (0033227);growth (0040007);interleukin-17 production (0032620);membrane raft assembly (0001765);protein transport into membrane raft (0032596);response to exogenous dsRNA (0043330);T cell antigen processing and presentation (0002457);T cell receptor signaling pathway (0050852);toll-like receptor 3 signaling pathway (0034138)	0050853;0050851;0002429;0002757;0002253;0002376;0008150;0050778;0002684;0002682;0050789;0065007;0048518;0048584;0048583;0050776;0002764;0007165;0050794;0007154;0044763;0009987;0044699;0044700;0023052;0051716;0050896;0002768;0007166;0033227;0044765;0006810;0051234;0051179;1902578;0050658;0050657;0015931;0071702;0071705;0051236;0006403;0033036;0040007;0032620;0001816;0044707;0032501;0001765;0031579…	double-stranded RNA binding (0003725)	0003725;0003723;0003676;0097159;0005488;0003674;1901363	endosome (0005768);intracellular membrane-bounded organelle (0043231);extracellular exosome (0070062);0031988;extracellular membrane-bounded organelle (0065010);membrane raft (0045121);plasma membrane (0005886);protein complex (0043234)	0005737;0044424;0044464;0005575;0005623;0005622;0005768;0043231;0043227;0043226;0043229;0044444;0012505;0070062;0031988;0031982;0065010;0043230;0044421;0005576;1903561;0045121;0098589;0016020;0044425;0098805;0005886;0071944;0043234;0032991;0031410;0097708;0098857;0005615	-	-	-	-	-	C1	9.26	9.35	9.65	9.62	7.24	7.31	7.46	7.41	7.27	7.2	7.46	7.49	7.58	7.67	7.54	7.68
NM_181659	8202	NCOA3	nuclear receptor coactivator 3;CBP-interacting protein;amplified in breast cancer 1 protein;class E basic helix-loop-helix protein 42;receptor-associated coactivator 3;steroid receptor coactivator protein 3;thyroid hormone receptor activator molecule 1	androgen receptor signaling pathway (0030521);histone acetylation (0016573);0016568;macromolecular complex subunit organization (0043933);single-organism metabolic process (0044710);single-organism organelle organization (1902589);labyrinthine layer morphogenesis (0060713);mammary gland branching involved in thelarche (0060744);multicellular organism growth (0035264);positive regulation of kerati…	0030521;0030518;0030522;0007165;0050794;0050789;0065007;0008150;0007154;0044763;0009987;0044699;0044700;0023052;0051716;0050896;0032870;0009725;0009719;0010033;0042221;0071310;0070887;0071495;0048589;0040007;0044767;0032502;0016573;0016570;0006464;0036211;0019538;0043170;0071704;0008152;0044238;0043412;0044267;0044260;0044237;0016569;0016568;0006325;0043933;0016043;0071840;0051276;0006996;0044710…	androgen receptor binding (0050681);chromatin binding (0003682);macromolecular complex binding (0044877);histone acetyltransferase activity (0004402);acetyl-CoA:L-lysine N6-acetyltransferase (0090595);ligand-dependent nuclear receptor binding (0016922);ligand-dependent nuclear receptor transcription coactivator activity (0030374);protein N-terminus binding (0047485);signal transducer activity (00…	0050681;0035258;0035257;0051427;0005102;0005515;0005488;0003674;0003682;0044877;0004402;0090595;0008080;0016407;0016747;0016746;0016740;0003824;0016410;0016922;0030374;0003713;0003712;0000989;0000988;0047485;0004871;0060089;0046966;0008134;0046983;0061733;0034212	cytoplasm (0005737);extracellular exosome (0070062);0031988;extracellular membrane-bounded organelle (0065010);nucleoplasm (0005654);nuclear chromatin (0000790);macromolecular complex (0032991)	0005737;0044424;0044464;0005575;0005623;0005622;0070062;0031988;0031982;0043226;0043227;0065010;0043230;0044421;0005576;1903561;0005654;0044428;0044446;0044422;0043229;0005634;0043231;0031981;0070013;0043233;0031974;0000790;0000785;0032991;0044427;0005694;0043232;0043228;0044454;0000228;0005615	-	-	-	-	-	C1	11.37	11.28	11.25	11.3	10.52	10.45	10.7	10.57	10.67	10.54	10.7	10.43	10.29	10.27	10.35	10.31
NM_021260	53349	ZFYVE1	zinc finger, FYVE domain containing 1;double FYVE-containing protein 1;phosphoinositide-binding protein SR3;protein phosphatase 1, regulatory subunit 172;tandem FYVE fingers-1 protein;zinc finger protein, subfamily 2A, member 1	negative regulation of phosphatase activity (0010923)	0010923;0010921;0035303;0019220;0051174;0031323;0019222;0050789;0065007;0008150;0050794;0051336;0050790;0065009;0035305;0045936;0010563;0031324;0009892;0048519;0048523;0051346;0043086;0044092	1-phosphatidylinositol binding (0005545);phosphatidylinositol-3,4,5-trisphosphate binding (0005547);phosphatidylinositol-3,4-bisphosphate binding (0043325);zinc ion binding (0008270);protein binding (0005515)	0005545;0035091;0005543;0008289;0005488;0003674;0043168;0043167;0005547;1901981;0043325;1902936;0008270;0046914;0046872;0043169;0005515	autophagosome (0005776);ER-mitochondrion membrane contact site (0044233);mitochondrial membrane part (0044455);endoplasmic reticulum membrane (0005789);extrinsic component of omegasome membrane (0097629);Golgi stack (0005795);perinuclear region of cytoplasm (0048471);pre-autophagosomal structure (0000407)	0005776;0005773;0043231;0043227;0043226;0005575;0043229;0044424;0044464;0005623;0005622;0044444;0005737;0005783;0012505;0044233;0044232;0044422;0044425;0016020;0044432;0044446;0044455;0044429;0005739;0031966;0031090;0005740;0031967;0031975;0005789;0098588;0042175;0097629;0031312;0019898;1903349;1990462;0005795;0098791;0031984;0044431;0005794;0048471;0000407;0098827	FCDM1_peak_1674 (10.00074,SP1)	FCDM1_peak_1674 (10.00074,SP1)	FCDM1_peak_1674 (10.00074,SP1)	-	-	C1	9.72	9.88	10.12	9.96	9.41	9.17	9.35	9.32	9.28	9.15	9.26	9.33	9.18	8.89	9.1	8.9
NM_001256796	5025	P2RX4	purinergic receptor P2X, ligand gated ion channel, 4;ATP receptor;ATP-gated cation channel protein;P2X receptor, subunit 4;purinergic receptor P2X, ligand-gated ion channel, 4;purinergic receptor P2X4;purinoceptor P2X4	apoptotic signaling pathway (0097190);obsolete death (0016265);calcium ion transport (0006816);single-organism transport (0044765);cellular response to ATP (0071318);endothelial cell activation (0042118);membrane depolarization (0051899);negative regulation of cardiac muscle hypertrophy (0010614);neuronal action potential (0019228);nitric oxide biosynthetic process (0006809);positive regulation o…	0097190;0007165;0050794;0050789;0065007;0008150;0007154;0044763;0009987;0044699;0044700;0023052;0051716;0050896;0006915;0012501;0008219;0016265;0006816;0070838;0030001;0006812;0006811;0044765;0006810;0051234;0051179;1902578;0072511;0071318;0033198;0014074;0010243;0009719;0010033;0042221;1901698;0014070;0046683;1901700;0071407;0071310;0070887;0071417;0071495;1901699;1901701;0042118;0001775;0034220…	ATP binding (0005524);purine ribonucleoside binding (0032550);cadherin binding (0045296);copper ion binding (0005507);drug binding (0008144);extracellular ATP-gated cation channel activity (0004931);protein homodimerization activity (0042803);purinergic nucleotide receptor activity (0001614);receptor binding (0005102);zinc ion binding (0008270)	0005524;0032550;0001883;0001882;0036094;0005488;0003674;0097159;0097367;1901363;0032549;0032559;0030554;0017076;0000166;1901265;0032555;0032553;0035639;0043168;0043167;0045296;0050839;0005515;0005507;0046914;0046872;0043169;0008144;0004931;0005231;0005230;0015276;0005216;0015075;0022891;0022857;0005215;0022892;0022838;0015267;0022803;0022834;0022836;0005261;0008324;0035381;0042803;0042802;0046983…	apical part of cell (0045177);cell junction (0030054);dendritic spine (0043197);extracellular exosome (0070062);0031988;extracellular membrane-bounded organelle (0065010);integral component of nuclear inner membrane (0005639);integral component of plasma membrane (0005887);lysosomal membrane (0005765);neuronal cell body (0043025);perinuclear region of cytoplasm (0048471);postsynaptic density of d…	0045177;0044464;0005575;0005623;0030054;0043197;0044309;0043005;0042995;0097458;0044463;0030425;0036477;0070062;0031988;0031982;0043226;0043227;0065010;0043230;0044421;0005576;1903561;0005639;0031229;0031300;0031224;0044425;0016020;0044422;0031090;0044453;0044428;0044446;0044424;0005622;0043229;0005634;0043231;0031965;0005635;0031967;0031975;0012505;0005637;0019866;0031301;0016021;0005887;0031226…	-	-	-	-	-	C1	13.36	13.51	13.78	13.64	12.69	12.74	12.59	12.77	12.59	12.63	12.68	12.87	12.77	12.56	12.78	12.69
A_33_P3303302	-	-	-	-	-	-	-	-	-	-	-	-	-	-	C1	8.17	8.46	8.61	8.31	7	7.11	6.94	7.25	6.83	6.98	7.06	7.05	6.61	6.63	6.91	6.84
NM_015905	8805	TRIM24	tripartite motif containing 24;E3 ubiquitin-protein ligase TRIM24;RING finger protein 82;TIF1-alpha;transcriptional intermediary factor 1;tripartite motif-containing 24	calcium ion homeostasis (0055074);cellular response to estrogen stimulus (0071391);cellular response to steroid hormone stimulus (0071383);negative regulation of cell proliferation (0008285);negative regulation of transcription, DNA-templated (0045892);positive regulation of transcription, DNA-templated (0045893);protein autophosphorylation (0046777);protein catabolic process (0030163);protein ub…	0055074;0055065;0055080;0050801;0048878;0042592;0065008;0065007;0008150;0098771;0072507;0071391;0043627;0048545;0009725;0009719;0050896;0010033;0042221;0014070;0033993;0071383;0032870;0071310;0070887;0051716;0009987;0071495;0071396;0071407;0008285;0042127;0050794;0050789;0048523;0048519;0045892;0006355;0010468;0060255;0019222;1903506;2001141;0010556;0009889;0031326;0031323;0051252;0019219;0051171…	chromatin binding (0003682);macromolecular complex binding (0044877);estrogen response element binding (0034056);ligase activity (0016874);lysine-acetylated histone binding (0070577);p53 binding (0002039);protein kinase activity (0004672);sequence-specific DNA binding (0043565);transcription coactivator activity (0003713);zinc ion binding (0008270);ligand-dependent nuclear receptor binding (00169…	0003682;0044877;0005488;0003674;0034056;0044212;0000975;0001067;0003676;0097159;1901363;0003677;0016874;0003824;0070577;0042393;0005515;0002039;0004672;0016301;0016772;0016740;0016773;0005102;0043565;0003713;0003712;0000989;0000988;0004842;0019787;0008270;0046914;0046872;0043169;0043167;0016922;0035064;0061630;0061659;0140034;0140030;0140033	cytosol (0005829);nuclear euchromatin (0005719);macromolecular complex (0032991);nucleoplasm (0005654);perichromatin fibrils (0005726)	0005829;0044444;0044424;0044464;0005575;0005623;0005622;0005737;0005719;0000790;0000785;0032991;0044427;0044446;0044422;0043226;0043229;0005694;0043232;0043228;0044454;0044428;0005634;0043231;0043227;0000228;0031981;0070013;0043233;0031974;0000791;0005654;0005726	-	-	-	-	-	C1	13.21	13.15	13.58	13.28	12.27	12.38	12.44	12.54	12.41	12.47	12.59	12.66	12.28	12.36	12.4	12.26
NM_006813	10957	PNRC1	proline-rich nuclear receptor coactivator 1;proline rich 2 protein;proline-rich polypeptide 2;proline-rich protein 2;proline-rich protein with nuclear targeting signal;protein B4-2	regulation of transcription, DNA-templated (0006355);transcription, DNA-templated (0006351)	0006355;0010468;0060255;0019222;0050789;0065007;0008150;1903506;2001141;0010556;0009889;0031326;0031323;0050794;0051252;0019219;0051171;0080090;2000112;0006351;0034645;0009059;0043170;0071704;0008152;1901576;0009058;0044249;0044237;0009987;0044260;0097659;0032774;0016070;0090304;0006139;0006725;0034641;0006807;0044238;0046483;1901360;0034654;0018130;0019438;0044271;1901362;0010467	protein binding (0005515)	0005515;0005488;0003674	nucleus (0005634)	0005634;0043231;0043227;0043226;0005575;0043229;0044424;0044464;0005623;0005622	-	-	-	-	-	C1	10.95	10.88	10.96	11.09	10.03	9.68	9.87	9.97	10.12	9.71	9.94	9.85	9.69	9.16	9.67	9.5
NM_001265608	22906	TRAK1	trafficking protein, kinesin binding 1;106 kDa O-GlcNAc transferase-interacting protein;O-linked N-acetylglucosamine transferase interacting protein 106;OGT(O-Glc-NAc transferase)-interacting protein 106 KDa;milton homolog 1	endosome to lysosome transport (0008333);single-organism intracellular transport (1902582);cytosolic transport (0016482);protein O-linked glycosylation (0006493);single-organism carbohydrate metabolic process (0044723);protein targeting (0006605);regulation of transcription from RNA polymerase II promoter (0006357)	0008333;0007041;0007034;1902582;0044765;0006810;0051234;0051179;0008150;1902578;0044699;0046907;0051649;0051641;0016197;0016482;0006493;0006486;0006464;0036211;0019538;0043170;0071704;0008152;0044238;0043412;0044267;0044260;0044237;0009987;0043413;0070085;0044723;0005975;0044710;0044763;0009101;0009100;1901135;0034645;0009059;1901576;0009058;0044249;1901137;0006605;0006886;0015031;0008104;0033036…	transferase activity (0016740);GABA receptor binding (0050811)	0016740;0003824;0003674;0005515;0005488;0050811;0005102	early endosome (0005769);mitochondrion (0005739);nucleus (0005634)	0005737;0044424;0044464;0005575;0005623;0005622;0005769;0005768;0043231;0043227;0043226;0043229;0044444;0012505;0005739;0005634;0031410;0097708;0031982	-	-	-	-	-	C1	9.46	9.49	9.75	9.81	8.61	8.65	8.77	8.78	8.92	8.74	8.84	8.97	8.83	8.86	8.75	8.97
NM_000053	540	ATP7B	ATPase, Cu++ transporting, beta polypeptide;ATPase, Cu(2+)- transporting, beta polypeptide;Wilson disease-associated protein;copper pump 2	cellular copper ion homeostasis (0006878);cellular zinc ion homeostasis (0006882);copper ion import (0015677);intracellular copper ion transport (0015680);single-organism intracellular transport (1902582);lactation (0007595);secretion by tissue (0032941);response to copper ion (0046688);response to transition metal nanoparticle (1990267);sequestering of calcium ion (0051208);sequestering of metal…	0006878;0046916;0006875;0030003;0006873;0050801;0048878;0042592;0065008;0065007;0008150;0055082;0019725;0044763;0009987;0044699;0055080;0055065;0098771;0055076;0055070;0006882;0055069;0072507;0072503;0015677;0006825;0000041;0030001;0006812;0006811;0044765;0006810;0051234;0051179;1902578;0015680;1902582;0046907;0051649;0051641;0034220;0055085;0007595;0007589;0046903;0050878;0044707;0032501;0032941…	ATP binding (0005524);purine ribonucleoside binding (0032550);copper ion binding (0005507);copper-exporting ATPase activity (0004008);protein binding (0005515)	0005524;0032550;0001883;0001882;0036094;0005488;0003674;0097159;0097367;1901363;0032549;0032559;0030554;0017076;0000166;1901265;0032555;0032553;0035639;0043168;0043167;0005507;0046914;0046872;0043169;0004008;0043682;0005375;0046915;0046873;0022890;0008324;0015075;0022891;0022857;0005215;0022892;0015662;0042625;0042626;0015405;0015399;0022804;0016820;0016817;0016787;0003824;0043492;0042623;0016887…	Golgi membrane (0000139);integral component of plasma membrane (0005887);late endosome (0005770);mitochondrion (0005739);trans-Golgi network (0005802);0016023;0031988;basolateral plasma membrane (0016323);membrane region (0098589);perinuclear region of cytoplasm (0048471)	0000139;0044431;0044444;0044424;0044464;0005575;0005623;0005622;0005737;0044446;0044422;0043226;0043229;0005794;0043231;0043227;0012505;0098588;0031090;0016020;0005887;0016021;0031224;0044425;0031226;0044459;0005886;0071944;0005770;0005768;0005739;0005802;0098791;0031984;0016023;0031410;0031982;0031988;0016323;0098590;0098589;0098805;0048471;0097708	-	-	-	-	-	C1	8.45	8.59	8.64	8.82	7.88	7.87	7.94	7.92	8.09	7.85	7.95	7.99	7.87	8.07	8.05	8.09
NM_002350	4067	LYN	LYN proto-oncogene, Src family tyrosine kinase;lck/Yes-related novel protein tyrosine kinase;v-yes-1 Yamaguchi sarcoma viral related oncogene homolog	axon guidance (0007411);B cell homeostasis (0001782);B cell receptor signaling pathway (0050853);cellular response to DNA damage stimulus (0006974);cellular response to extracellular stimulus (0031668);cellular response to heat (0034605);cellular response to retinoic acid (0071300);cytokine secretion (0050663);dendritic cell differentiation (0097028);ephrin receptor signaling pathway (0048013);er…	0007411;0097485;0006928;0044763;0009987;0008150;0044699;0006935;0042330;0040011;0009605;0050896;0042221;0048812;0048858;0030030;0016043;0071840;0032990;0032989;0009653;0032502;0048856;0048869;0044767;0000902;0031175;0048666;0048468;0030154;0030182;0048699;0022008;0007399;0048731;0007275;0044707;0032501;0007409;0048667;0000904;0061564;0001782;0002260;0001776;0002376;0048872;0042592;0065008;0065007…	ATP binding (0005524);purine ribonucleoside binding (0032550);glycosphingolipid binding (0043208);ion channel binding (0044325);non-membrane spanning protein tyrosine kinase activity (0004715);signal transducer, downstream of receptor, with protein tyrosine kinase activity (0004716);molecular transducer activity (0060089);platelet-derived growth factor receptor binding (0005161);integrin binding …	0005524;0032550;0001883;0001882;0036094;0005488;0003674;0097159;0097367;1901363;0032549;0032559;0030554;0017076;0000166;1901265;0032555;0032553;0035639;0043168;0043167;0019899;0005515;0043208;0046625;0008289;0051861;0044325;0004715;0004713;0004672;0016301;0016772;0016740;0003824;0016773;0005102;0004716;0005057;0004871;0060089;0005161;0070851;0005178;0032403;0044877;0050839;0017124;0019904;0031625…	cytosol (0005829);extracellular exosome (0070062);0031988;extracellular membrane-bounded organelle (0065010);extrinsic component of cytoplasmic side of plasma membrane (0031234);Golgi apparatus (0005794);integrin alpha2-beta1 complex (0034666);mast cell granule (0042629);membrane raft (0045121);mitochondrial crista (0030061);mitochondrial intermembrane space (0005758);nucleus (0005634);perinuclea…	0005737;0044424;0044464;0005575;0005623;0005622;0005829;0044444;0070062;0031988;0031982;0043226;0043227;0065010;0043230;0044421;0005576;1903561;0031234;0019897;0019898;0044425;0016020;0044459;0005886;0071944;0009898;0098562;0098552;0005794;0043231;0043229;0012505;0034666;0008305;0098636;0043234;0032991;0098802;0043235;0098797;0098796;0005887;0016021;0031224;0031226;0042629;0005764;0000323;0005773…	-	-	-	-	-	C1	11.02	11.14	10.9	11.12	10.11	10.26	10.18	10.23	10.23	10.38	10.18	10.24	9.86	9.85	9.72	9.79
NM_000754	1312	COMT	catechol-O-methyltransferase;catechol-O-methyltransferase isoform;epididymis secretory sperm binding protein Li 98n	cellular response to phosphate starvation (0016036);developmental process (0032502);dopamine catabolic process (0042420);estrogen metabolic process (0008210);female pregnancy (0007565);learning (0007612);methylation (0032259);multicellular organismal reproductive process (0048609);negative regulation of dopamine metabolic process (0045963);negative regulation of renal sodium excretion (0035814);n…	0016036;0009267;0031669;0031667;0009991;0009605;0050896;0008150;0031668;0007154;0044763;0009987;0044699;0051716;0071496;0033554;0006950;0042594;0032502;0042420;0042417;0006584;0009712;0018958;0006725;0044237;0008152;1901360;0071704;1901615;1901564;0006807;0097164;0042424;0019614;0019336;0019439;0044248;0009056;1901361;1901575;1901616;1901565;0008210;0008202;0006629;0044238;0044710;0034754;0042445…	catechol O-methyltransferase activity (0016206);magnesium ion binding (0000287);protein binding (0005515)	0016206;0008171;0008168;0016741;0016740;0003824;0003674;0008757;0000287;0046872;0043169;0043167;0005488;0005515	axon (0030424);cell body (0044297);cytosol (0005829);dendritic spine (0043197);extracellular exosome (0070062);0031988;extracellular membrane-bounded organelle (0065010);integral component of membrane (0016021);mitochondrion (0005739);postsynaptic membrane (0045211)	0030424;0043005;0042995;0044464;0005575;0005623;0097458;0044297;0005829;0044444;0044424;0005622;0005737;0043197;0044309;0044463;0030425;0036477;0070062;0031988;0031982;0043226;0043227;0065010;0043230;0044421;0005576;1903561;0016021;0031224;0044425;0016020;0005739;0043231;0043229;0005886;0071944;0045211;0097060;0044456;0045202;0044459;0098794;0120025;0120038;0098590;0005615	-	-	-	-	-	C1	11.95	12.39	12.13	12.22	11.11	11.26	10.93	11.21	11.13	11.35	11.14	11.39	10.75	10.97	10.89	11.08
NM_014373	26996	GPR160	G protein-coupled receptor 160;G-protein coupled receptor GPCR1;hGPCR1;putative G protein-coupled receptor	G-protein coupled receptor signaling pathway (0007186);cell surface receptor signaling pathway (0007166);single-organism cellular process (0044763)	0007186;0007166;0007165;0050794;0050789;0065007;0008150;0007154;0044763;0009987;0044699;0044700;0023052;0051716;0050896	G-protein coupled receptor activity (0004930)	0004930;0004888;0038023;0004871;0060089;0003674;0004872;0099600	integral component of membrane (0016021);plasma membrane (0005886);receptor complex (0043235);protein complex (0043234)	0016021;0031224;0044425;0005575;0016020;0005886;0044464;0005623;0071944;0043235;0043234;0032991	-	-	-	-	-	C1	11.07	11.35	11.32	11.25	10.12	10.34	9.92	10.24	10.19	10.3	10.22	10.33	9.72	9.94	9.88	9.85
NM_152423	139221	MUM1L1	melanoma associated antigen (mutated) 1-like 1;MUM1-like protein 1;mutated melanoma-associated antigen 1-like protein 1	-	-	-	-	extracellular exosome (0070062);0031988;extracellular membrane-bounded organelle (0065010)	0070062;0031988;0031982;0043226;0005575;0043227;0065010;0043230;0044421;0005576;1903561;0005615	-	-	-	-	-	C1	6.05	6	6.05	5.94	5.27	5.27	5.08	5.16	5.2	5.17	5.28	4.94	5.46	5.36	5.18	5.06
NM_022160	63951	DMRTA1	DMRT-like family A1	male mating behavior (0060179);0033057;multi-organism reproductive behavior (0044705);multi-multicellular organism process (0044706);ovarian follicle development (0001541);transcription, DNA-templated (0006351);regulation of transcription, DNA-templated (0006355)	0060179;0033057;0044705;0019098;0007610;0008150;0022414;0044703;0051704;0051705;0044706;0032501;0048609;0032504;0000003;0007617;0007618;0019953;0001541;0022602;0044699;0048511;0042698;0044702;0044767;0032502;0048608;0003006;0048856;0061458;0048731;0007275;0044707;0008585;0008406;0048513;0045137;0007548;0046545;0046660;0006351;0034645;0009059;0043170;0071704;0008152;1901576;0009058;0044249;0044237…	core promoter proximal region sequence-specific DNA binding (0000987);metal ion binding (0046872);protein homodimerization activity (0042803);transcription factor activity, sequence-specific DNA binding (0003700)	0000987;0000976;0043565;0003677;0003676;0097159;0005488;0003674;1901363;0044212;0000975;0001067;0001159;0046872;0043169;0043167;0042803;0042802;0005515;0046983;0003700;0001071;1990837;0003690	nucleus (0005634)	0005634;0043231;0043227;0043226;0005575;0043229;0044424;0044464;0005623;0005622	-	-	-	-	-	C1	7.85	8.36	8.35	8.41	6.84	6.95	6.99	7.06	6.93	7.19	7.12	7	6.5	6.64	6.63	6.84
NM_173552	205428	C3orf58	chromosome 3 open reading frame 58;Golgi Protein of 49 kDa;Golgi protein GoPro49;UPF0672 protein C3orf58;deleted in autism 1;hypoxia and AKT-induced stem cell factor;hypoxia and Akt induced stem cell factor	cardiac muscle cell proliferation (0060038);cardiovascular system development (0072358);regulation of phosphatidylinositol 3-kinase signaling (0014066)	0060038;0014855;0033002;0008283;0044699;0008150;0055017;0048589;0040007;0044767;0032502;0048738;0014706;0060537;0009888;0048856;0007507;0048513;0048731;0007275;0044707;0032501;0072358;0072359;0060419;0035265;0014066;1902531;0009966;0010646;0050794;0050789;0065007;0023051;0048583	-	-	COPI vesicle coat (0030126);0031988;0016023;Golgi membrane (0000139);extracellular space (0005615)	0030126;0030120;0030117;0044444;0044424;0044464;0005575;0005623;0005622;0005737;0098796;0043234;0032991;0044425;0016020;0048475;0044433;0044446;0044422;0043226;0043229;0031410;0031982;0030662;0030659;0012506;0031090;0043227;0031988;0016023;0043231;0098588;0098805;0030135;0044431;0005794;0012505;0030663;0030660;0000139;0005798;0030137;0005615;0044421;0005576;0098791;0031984;0097708	-	-	-	-	-	C1	8.26	8.33	8.32	8.52	7.61	7.42	7.5	7.73	7.53	7.55	7.74	7.4	7.36	7.25	7.43	7.43
NM_003897	8870	IER3	immediate early response 3;PACAP-responsive gene 1 protein;anti-death protein;differentiation-dependent gene 2 protein;expressed in pancreatic carcinoma;gly96, mouse, homolog of;immediate early protein GLY96;immediate early response 3 protein;immediately early gene X-1;protein DIF-2	anatomical structure morphogenesis (0009653);obsolete death (0016265);intrinsic apoptotic signaling pathway in response to DNA damage (0008630);mitotic G2 DNA damage checkpoint (0007095);negative regulation of glycolytic process (0045820);regulation of cellular carbohydrate catabolic process (0043471);negative regulation of nucleotide catabolic process (0030812);negative regulation of nucleoside …	0009653;0032502;0008150;0048856;0006915;0012501;0008219;0016265;0044699;0044763;0009987;0008630;0006974;0033554;0006950;0050896;0051716;0097193;0035556;0007165;0050794;0050789;0065007;0007154;0044700;0023052;0097190;0007095;0031572;0000077;0031570;0000075;0022402;0007049;0044773;0044774;0007093;0045930;0007346;0051726;0045786;0048523;0048519;1903047;0000278;0044818;0010972;0010389;1901990;1901987…	protein binding (0005515)	0005515;0005488;0003674	integral component of membrane (0016021);nucleus (0005634)	0016021;0031224;0044425;0005575;0016020;0005634;0043231;0043227;0043226;0043229;0044424;0044464;0005623;0005622	-	-	-	-	-	C1	11.37	11.41	11.48	11.45	10.31	10.62	10.47	10.76	10.17	10.59	10.54	10.68	10.1	10.82	10.3	10.39
NM_001031745	158787	RIBC1	RIB43A domain with coiled-coils 1	-	-	protein binding (0005515)	0005515;0005488;0003674	-	-	-	-	-	-	-	C1	8.47	8.48	8.74	8.69	7.7	7.53	7.63	7.56	7.75	7.41	7.56	7.59	7.61	6.98	7.56	7.47
NM_198381	2001	ELF5	E74-like factor 5 (ets domain transcription factor);epithelium-restricted ESE-1-related Ets factor;epithelium-specific Ets transcription factor 2	cell proliferation (0008283);ectoderm development (0007398);mammary gland epithelial cell differentiation (0060644);transcription from RNA polymerase II promoter (0006366);somatic stem cell population maintenance (0035019);negative regulation of cell differentiation (0045596);stem cell development (0048864);positive regulation of transcription from RNA polymerase II promoter (0045944)	0030154;0048869;0044763;0009987;0008150;0044699;0044767;0032502;0008283;0007398;0009888;0048856;0060644;0030855;0060429;0061180;0030879;0048732;0048513;0048731;0007275;0044707;0032501;0006357;0006355;0010468;0060255;0019222;0050789;0065007;1903506;2001141;0010556;0009889;0031326;0031323;0050794;0051252;0019219;0051171;0080090;2000112;0006366;0006351;0034645;0009059;0043170;0071704;0008152;1901576…	RNA polymerase II regulatory region sequence-specific DNA binding (0000977);transcriptional activator activity, RNA polymerase II transcription regulatory region sequence-specific binding (0001228)	0000977;0000976;0043565;0003677;0003676;0097159;0005488;0003674;1901363;0044212;0000975;0001067;0001012;0001228;0000981;0003700;0001071;1990837;0003690	cytoplasm (0005737);nucleus (0005634)	0005737;0044424;0044464;0005575;0005623;0005622;0005634;0043231;0043227;0043226;0043229	-	-	-	-	-	C1	5.85	6	5.76	5.9	5.01	5.24	5.1	4.96	5.13	5.13	5	5	5	5.11	5	5.02
NR_034151	730227	LINC01136	long intergenic non-protein coding RNA 1136	-	-	-	-	-	-	-	-	-	-	-	C1	6.13	6.45	6.59	6.49	5.35	5.49	5.47	5.36	5.44	5.44	5.56	5.59	5.5	5.43	5.59	5.35
NM_003625	8499	PPFIA2	protein tyrosine phosphatase, receptor type, f polypeptide (PTPRF), interacting protein (liprin), alpha 2	cell-matrix adhesion (0007160);glutamate secretion (0014047);neurotransmitter secretion (0007269)	0007160;0031589;0007155;0022610;0008150;0014047;0006835;0046942;0015711;0006820;0006811;0044765;0006810;0051234;0051179;1902578;0044699;0071702;0015849;0006865;0071705;0032940;0044763;0009987;0046903;0051649;0051641;0046717;0007269;0001505;0065008;0065007;0006836;0023061;0007267;0007154;0044700;0023052;0007268;0098916;0099537;0099536;0099531;0099643	protein complex binding (0032403)	0005515;0005488;0003674;0032403;0044877	cell surface (0009986);cytosol (0005829);extracellular exosome (0070062);0031988;extracellular membrane-bounded organelle (0065010);presynaptic active zone (0048786)	0009986;0044464;0005575;0005623;0005737;0044424;0005622;0005829;0044444;0070062;0031988;0031982;0043226;0043227;0065010;0043230;0044421;0005576;1903561;0048786;0044456;0045202;0097458;0098793;0005615	-	-	-	-	-	C1	7.15	7.16	6.89	7.24	5.95	6.19	6.01	6.44	5.87	6.32	6.07	6.57	5.83	6.23	6.25	6.52
NM_006208	5167	ENPP1	ectonucleotide pyrophosphatase/phosphodiesterase 1;E-NPP 1;Ly-41 antigen;alkaline phosphodiesterase 1;membrane component chromosome 6 surface marker 1;membrane component, chromosome 6, surface marker 1;phosphodiesterase I/nucleotide pyrophosphatase 1;plasma-cell membrane glycoprotein 1;plasma-cell membrane glycoprotein PC-1	3'-phosphoadenosine 5'-phosphosulfate metabolic process (0050427);purine ribonucleoside metabolic process (0046128);biomineral tissue development (0031214);bone remodeling (0046849);cellular phosphate ion homeostasis (0030643);cellular response to insulin stimulus (0032869);generation of precursor metabolites and energy (0006091);immune response (0006955);inorganic diphosphate transport (0030505)…	0050427;0006790;0044237;0008152;0008150;0009987;0009150;0006163;0009117;0006753;0006796;0006793;0019637;0071704;0055086;0006139;0006725;0034641;0006807;0044238;0046483;1901360;0044281;0044710;0044699;0044763;0072521;1901564;0009259;0019693;1901135;0034035;0033875;0033865;0034032;0043436;0006082;0046128;0009119;0009116;1901657;0042278;0031214;0009888;0048856;0032502;0048513;0048731;0007275;0044707…	3'-phosphoadenosine 5'-phosphosulfate binding (0050656);purine ribonucleoside binding (0032550);ATP binding (0005524);calcium ion binding (0005509);insulin receptor binding (0005158);NADH pyrophosphatase activity (0035529);nucleic acid binding (0003676);nucleoside-triphosphate diphosphatase activity (0047429);phosphodiesterase I activity (0004528);polysaccharide binding (0030247);protein homodime…	0050656;0032550;0001883;0001882;0036094;0005488;0003674;0097159;0097367;1901363;0032549;0032559;0030554;0017076;0000166;1901265;0032555;0032553;0043168;0043167;1901681;0005524;0035639;0005509;0046872;0043169;0005158;0005102;0005515;0032403;0044877;0035529;0004551;0016462;0016818;0016817;0016787;0003824;0003676;0047429;0004528;0004527;0004518;0016788;0008081;0042578;0030247;0001871;0030246;0042803…	basolateral plasma membrane (0016323);membrane region (0098589);cell surface (0009986);extracellular space (0005615);integral component of plasma membrane (0005887);lysosomal membrane (0005765)	0016323;0098590;0044459;0044425;0005575;0016020;0044464;0005623;0005886;0071944;0098589;0098805;0009986;0005615;0044421;0005576;0016021;0031224;0005887;0031226;0005765;0005774;0044437;0044444;0044424;0005622;0005737;0044446;0044422;0043226;0043229;0005773;0043231;0043227;0098588;0031090;0005764;0000323;0098852	-	-	-	-	-	C1	9.56	9.66	9.68	9.87	8.77	8.83	8.88	8.98	8.87	8.94	8.89	9	8.46	8.58	8.56	8.57
NM_003741	8646	CHRD	chordin	BMP signaling pathway involved in spinal cord dorsal/ventral patterning (0021919);floor plate development (0033504);forebrain development (0030900);gastrulation with mouth forming second (0001702);mesoderm formation (0001707);negative regulation of BMP signaling pathway (0030514);negative regulation of cell migration (0030336);negative regulation of osteoblast differentiation (0045668);osteoblast…	0021919;0030509;0006357;0006355;0010468;0060255;0019222;0050789;0065007;0008150;1903506;2001141;0010556;0009889;0031326;0031323;0050794;0051252;0019219;0051171;0080090;2000112;0007178;0007167;0007166;0007165;0007154;0044763;0009987;0044699;0044700;0023052;0051716;0050896;0071773;0071363;0070848;0010033;0042221;0071310;0070887;0071495;0009719;0071772;0021513;0009953;0003002;0007389;0044707;0032501…	cytokine binding (0019955);heparin binding (0008201);syndecan binding (0045545)	0019955;0005515;0005488;0003674;0008201;0005539;0097367;0043168;0043167;1901681;0045545;0043394	extracellular space (0005615)	0005615;0044421;0005575;0005576	-	-	-	-	-	C1	6.57	6.69	6.56	6.64	6.06	6.01	5.87	5.97	6.02	6.08	5.95	6	5.79	6.01	5.9	5.81
NM_004872	9528	TMEM59	transmembrane protein 59;dendritic cell factor 1;liver membrane-bound protein	autophagy (0006914);negative regulation of establishment of protein localization to plasma membrane (0090005);negative regulation of protein glycosylation in Golgi (0090285);negative regulation of carbohydrate metabolic process (0045912);regulation of cellular carbohydrate metabolic process (0010675);negative regulation of protein processing (0010955);positive regulation of autophagy (0010508);pr…	0006914;0044248;0009056;0008152;0008150;0044237;0009987;0090005;0090003;0070201;0032880;0032879;0050789;0065007;1903076;1903729;0051128;0050794;1904375;1903827;0060341;1903077;0051129;0048523;0048519;1904376;1903828;0090285;0060051;0010561;0010559;1903018;0031323;0019222;0051246;0060255;0080090;2000112;0010556;0009889;0031326;1903019;0031324;0009892;0051248;0010605;2000113;0010558;0009890;0031327…	endopeptidase activity (0004175);protein binding (0005515)	0004175;0070011;0008233;0016787;0003824;0003674;0005515;0005488	extracellular exosome (0070062);0031988;extracellular membrane-bounded organelle (0065010);Golgi cis cisterna (0000137);Golgi medial cisterna (0005797);Golgi membrane (0000139);Golgi trans cisterna (0000138);integral component of membrane (0016021);late endosome membrane (0031902);lysosomal membrane (0005765);plasma membrane (0005886)	0070062;0031988;0031982;0043226;0005575;0043227;0065010;0043230;0044421;0005576;1903561;0000137;0031985;0098791;0031984;0044446;0044422;0044424;0044464;0005623;0005622;0043229;0044431;0044444;0005737;0005794;0043231;0012505;0005795;0005797;0000139;0098588;0031090;0016020;0000138;0016021;0031224;0044425;0005770;0005768;0031902;0010008;0044440;0098805;0005765;0005774;0044437;0005773;0005764;0000323…	-	-	-	-	-	C1	12.82	12.88	12.88	12.92	12.26	12.2	12.27	12.31	12.31	12.15	12.38	12.2	11.98	11.86	12.03	11.92
BC150296	-	-	-	-	-	-	-	-	-	-	-	-	-	-	C1	7.94	8.04	8.41	8.45	7.28	7.31	7.35	7.51	7.43	7.34	7.44	7.52	7.27	7.3	7.39	7.29
NM_003239	7043	TGFB3	transforming growth factor, beta 3;TGF-beta-3;prepro-transforming growth factor beta-3	activation of MAPK activity (0000187);aging (0007568);cell growth (0016049);cell-cell junction organization (0045216);detection of hypoxia (0070483);digestive tract development (0048565);embryonic neurocranium morphogenesis (0048702);extracellular matrix organization (0030198);face morphogenesis (0060325);female pregnancy (0007565);frontal suture morphogenesis (0060364);in utero embryonic develop…	0000187;0032147;0045860;0001934;0001932;0031399;0032268;0031323;0019222;0050789;0065007;0008150;0050794;0051246;0060255;0080090;0042325;0019220;0051174;0031401;0032270;0031325;0009893;0048518;0048522;0051247;0010604;0042327;0045937;0010562;0033674;0043549;0051338;0050790;0065009;0051347;0043085;0044093;0045859;0043406;0043405;0043408;1902531;0009966;0010646;0023051;0048583;0071900;0043410;1902533…	cytokine activity (0005125);identical protein binding (0042802);transforming growth factor beta binding (0050431);type I transforming growth factor beta receptor binding (0034713);type II transforming growth factor beta receptor binding (0005114);type III transforming growth factor beta receptor binding (0034714);growth factor activity (0008083);protein heterodimerization activity (0046982)	0005125;0005102;0005515;0005488;0003674;0042802;0050431;0019838;0019955;0034713;0005160;0005126;0005114;0034714;0008083;0046982;0046983	cell surface (0009986);extracellular space (0005615);neuronal cell body (0043025);nucleus (0005634);platelet alpha granule lumen (0031093);0031988;0016023;T-tubule (0030315);proteinaceous extracellular matrix (0005578)	0009986;0044464;0005575;0005623;0031012;0005576;0005615;0044421;0043025;0044297;0097458;0036477;0005634;0043231;0043227;0043226;0043229;0044424;0005622;0005886;0016020;0071944;0031093;0034774;0060205;0031983;0043233;0031974;0044422;0031988;0031982;0044433;0044444;0005737;0044446;0031410;0016023;0030141;0012505;0031091;0030315;0044459;0044425;0042383;0005578;0097708;0099503;0070013	-	-	-	-	-	C1	8.27	8.48	8.44	8.77	6.54	6.68	6.92	6.93	6.87	7.08	6.95	6.81	6.52	6.47	6.54	6.47
XR_244755	441052	LOC441052	uncharacterized LOC441052	-	-	-	-	-	-	-	-	-	-	-	C1	7.4	7.55	7.67	7.63	6.54	6.38	6.62	6.34	6.9	6.35	6.99	6.49	6.59	6.23	6.43	6.47
NR_037169	100507547	LOC100507547	uncharacterized LOC100507547	response to biotic stimulus (0009607)	0009607;0050896;0008150	-	-	cell junction (0030054);integral component of membrane (0016021);plasma membrane (0005886);synapse (0045202)	0030054;0005575;0016021;0031224;0044425;0016020;0005886;0044464;0005623;0071944;0045202	-	-	-	-	-	C1	8.93	8.84	8.8	8.78	8.23	8.06	8.01	8.24	8.17	8.01	8.15	8.23	8.18	8.25	8.25	8.28
NM_001165958	55876	GSDMB	gasdermin B;gasdermin-like protein	-	-	-	-	cytoplasm (0005737)	0005737;0044424;0044464;0005575;0005623;0005622	-	-	-	-	-	C1	8.13	8.28	8.44	8.1	7.26	7.51	7.5	7.46	7.28	7.33	7.41	7.35	7.28	7.44	7.09	7.23
NM_002835	5782	PTPN12	protein tyrosine phosphatase, non-receptor type 12;protein-tyrosine phosphatase G1	peptidyl-tyrosine dephosphorylation (0035335);tissue regeneration (0042246)	0035335;0006470;0006464;0036211;0019538;0043170;0071704;0008152;0008150;0044238;0043412;0044267;0044260;0044237;0009987;0016311;0006796;0006793;0042246;0009888;0048856;0032502;0031099;0044767;0044699;0048589;0040007;0042060;0009611;0006950;0050896;1901564;0006807	non-membrane spanning protein tyrosine phosphatase activity (0004726);SH3 domain binding (0017124)	0004726;0004725;0004721;0016791;0042578;0016788;0016787;0003824;0003674;0017124;0019904;0005515;0005488	cell junction (0030054);cell projection (0042995);cytosol (0005829);plasma membrane (0005886);podosome (0002102)	0030054;0005575;0042995;0044464;0005623;0005737;0044424;0005622;0005829;0044444;0005886;0016020;0071944;0002102;0043232;0043228;0043226;0043229;0043234;0032991;0044430;0044446;0044422;0005856;0015629	-	-	-	-	-	C1	12.2	12.15	12.44	12.45	11.46	11.54	11.63	11.6	11.59	11.67	11.77	11.57	11.5	11.65	11.6	11.51
NM_024702	79755	ZNF750	zinc finger protein 750;protein ZNF750	cell differentiation (0030154);epidermis development (0008544);epithelium development (0060429);positive regulation of transcription from RNA polymerase II promoter (0045944);transcription from RNA polymerase II promoter (0006366)	0030154;0048869;0044763;0009987;0008150;0044699;0044767;0032502;0008544;0060429;0009888;0048856;0045944;0006357;0006355;0010468;0060255;0019222;0050789;0065007;1903506;2001141;0010556;0009889;0031326;0031323;0050794;0051252;0019219;0051171;0080090;2000112;0045893;0010628;0010604;0009893;0048518;1903508;1902680;0010557;0009891;0031328;0031325;0048522;0051254;0045935;0051173;0006366;0006351;0034645…	core promoter sequence-specific DNA binding (0001046);metal ion binding (0046872);transcriptional activator activity, RNA polymerase II core promoter proximal region sequence-specific binding (0001077);protein binding (0005515)	0001046;0000976;0043565;0003677;0003676;0097159;0005488;0003674;1901363;0044212;0000975;0001067;0001047;0046872;0043169;0043167;0001077;0000982;0000981;0003700;0001071;0001228;0005515;1990837;0003690	nucleolus (0005730)	0043231;0043227;0043226;0005575;0043229;0044424;0044464;0005623;0005622;0005730;0043232;0043228;0044428;0044446;0044422;0005634;0031981;0070013;0043233;0031974	-	-	-	FCDM3_peak_274 (10.26937,ER,SP1)	FCDM3_peak_274 (10.26937,ER,SP1)	C1	6.93	6.84	7.05	7.05	6.21	6.11	6.41	6.22	6.54	6.13	6.41	6.25	5.83	5.75	5.97	6.01
ENST00000434741	-	-	-	-	-	-	-	-	-	-	-	-	-	-	C1	5.57	5.96	5.85	6.27	4.74	4.69	4.86	4.73	4.75	4.46	4.9	4.7	4.87	4.76	4.9	4.71
NM_001243657	283927	NUDT7	nudix (nucleoside diphosphate linked moiety X)-type motif 7	acetyl-CoA catabolic process (0046356);brown fat cell differentiation (0050873);coenzyme A catabolic process (0015938);purine ribonucleoside catabolic process (0046130);nucleoside diphosphate metabolic process (0009132)	0046356;0006084;0006637;0006732;0051186;0044237;0008152;0008150;0009987;0006793;0035383;0006790;0071704;0009109;0051187;0044248;0009056;0044273;1901575;0050873;0045444;0030154;0048869;0044763;0044699;0044767;0032502;0015938;0009154;0006195;0006163;0009117;0006753;0006796;0019637;0055086;0006139;0006725;0034641;0006807;0044238;0046483;1901360;0044281;0044710;0072521;1901564;0009166;1901292;0034655…	acetyl-CoA hydrolase activity (0003986);magnesium ion binding (0000287);manganese ion binding (0030145);receptor binding (0005102);snoRNA binding (0030515);m7G(5')pppN diphosphatase activity (0050072)	0003986;0016289;0016790;0016788;0016787;0003824;0003674;0016818;0016817;0000287;0046872;0043169;0043167;0005488;0030145;0046914;0005102;0005515;0030515;0003723;0003676;0097159;1901363;0050072;0016462	peroxisome (0005777)	0005777;0042579;0043231;0043227;0043226;0005575;0043229;0044424;0044464;0005623;0005622;0044444;0005737	-	-	-	-	-	C1	9.39	9.37	9.48	9.7	8.61	8.45	8.7	8.59	8.86	8.58	8.79	8.74	8.51	8.51	8.46	8.46
NM_198173	57822	GRHL3	grainyhead-like 3 (Drosophila);sister of mammalian grainyhead;sister-of-mammalian grainyhead;transcription factor CP2-like 4;transcription factor hSOM1	central nervous system development (0007417);cochlea morphogenesis (0090103);ectoderm development (0007398);epidermis development (0008544);establishment of planar polarity (0001736);eyelid development in camera-type eye (0061029);pattern specification process (0007389);planar cell polarity pathway involved in neural tube closure (0090179);positive regulation of transcription from RNA polymerase …	0007417;0048731;0048856;0032502;0008150;0007275;0044707;0032501;0044699;0044767;0007399;0090103;0048598;0009653;0009790;0042472;0042471;0048562;0009887;0048513;0048568;0090596;0007423;0043583;0048839;0090102;0007398;0009888;0008544;0060429;0001736;0007164;0001738;0002009;0048729;0061029;0043010;0001654;0001843;0060606;0035148;0048646;0035239;0035295;0014020;0001838;0072175;0060562;0016331;0001841…	chromatin DNA binding (0031490);macromolecular complex binding (0044877);0043566;sequence-specific DNA binding (0043565);RNA polymerase II transcription factor activity, sequence-specific DNA binding (0000981);protein binding (0005515)	0031490;0003682;0044877;0005488;0003674;0043566;0003677;0003676;0097159;1901363;0043565;0000981;0003700;0001071;0005515	nucleus (0005634)	0005634;0043231;0043227;0043226;0005575;0043229;0044424;0044464;0005623;0005622	-	-	-	-	-	C1	9.42	9.78	9.6	9.91	7.14	7.21	7.14	7.21	7.39	7.66	7.36	7.49	7.24	7.44	7.22	7.33
NM_001248	956	ENTPD3	ectonucleoside triphosphate diphosphohydrolase 3;CD39 antigen-like 3;NTPDase 3;ecto-ATP diphosphohydrolase 3;ecto-ATPDase 3;ecto-ATPase 3;ecto-apyrase 3	nucleoside diphosphate catabolic process (0009134);nucleoside triphosphate catabolic process (0009143)	0009134;0009132;0006753;0006796;0006793;0044237;0008152;0008150;0009987;0019637;0071704;0055086;0006139;0006725;0034641;0006807;0044238;0046483;1901360;0044281;0044710;0044699;0044763;1901292;0034655;0019439;0044248;0009056;0044270;0046700;1901361;1901575;0044712;0046434;0009143;0009141	ATP binding (0005524);purine ribonucleoside binding (0032550);nucleoside-diphosphatase activity (0017110);nucleoside-triphosphatase activity (0017111);protein binding (0005515)	0005524;0032550;0001883;0001882;0036094;0005488;0003674;0097159;0097367;1901363;0032549;0032559;0030554;0017076;0000166;1901265;0032555;0032553;0035639;0043168;0043167;0017110;0016462;0016818;0016817;0016787;0003824;0017111;0005515	integral component of membrane (0016021);plasma membrane (0005886)	0016021;0031224;0044425;0005575;0016020;0005886;0044464;0005623;0071944	-	-	-	-	-	C1	6.32	6.81	6.57	6.49	5.2	5.35	5.25	5.22	5.38	5.5	5.13	5.34	5.28	5.4	5.45	5.27
NM_022450	64285	RHBDF1	rhomboid 5 homolog 1 (Drosophila);epidermal growth factor receptor, related sequence;epidermal growth factor receptor-related protein;iRhom1;p100hRho;rhomboid family 1;rhomboid family member 1	cell migration (0016477);cell proliferation (0008283);negative regulation of protein secretion (0050709);regulation of cellular localization (0060341);protein transport (0015031);regulation of epidermal growth factor receptor signaling pathway (0042058);regulation of proteasomal protein catabolic process (0061136);protein processing (0016485)	0016477;0048870;0006928;0044763;0009987;0008150;0044699;0040011;0051674;0051179;0008283;0050709;0050708;0051223;0051049;0032879;0050789;0065007;0070201;0032880;1903530;0051046;0060341;0050794;0051224;0051051;0048519;1903531;0048523;0051048;0015031;0008104;0033036;0045184;0051234;0071702;0006810;0006508;0019538;0043170;0071704;0008152;0044238;0042058;1901184;0009966;0010646;0023051;0048583;0061136…	serine-type endopeptidase activity (0004252);growth factor binding (0019838)	0004252;0004175;0070011;0008233;0016787;0003824;0003674;0008236;0017171;0019838;0005515;0005488	endoplasmic reticulum membrane (0005789);Golgi membrane (0000139);integral component of membrane (0016021)	0005789;0044425;0005575;0016020;0044432;0044444;0044424;0044464;0005623;0005622;0005737;0044446;0044422;0043226;0043229;0005783;0043231;0043227;0012505;0098588;0031090;0042175;0000139;0044431;0005794;0016021;0031224;0098791;0031984;0098827	-	-	-	-	-	C1	11.77	11.98	12.12	11.85	11.13	11.17	10.97	11	11	11.04	10.87	11.09	11.04	10.92	11.15	10.89
NM_022060	63874	ABHD4	abhydrolase domain containing 4;alpha/beta-hydrolase 4;lyso-N-acylphosphatidylethanolamine lipase	lipid catabolic process (0016042)	0016042;0006629;0044238;0008152;0008150;0044710;0044699;0071704;0044712;0009056;1901575	hydrolase activity (0016787)	0016787;0003824;0003674	-	-	-	-	-	-	-	C1	10.18	10.51	10.43	10.47	9.67	9.84	9.4	9.78	9.52	9.78	9.64	9.75	9.46	9.71	9.6	9.5
ENST00000581944	-	-	-	-	-	-	-	-	-	-	-	-	-	-	C1	8.9	8.95	9.18	8.82	7.69	7.23	7.37	7.13	7.81	7.2	7.51	7.57	7.69	7.34	7.55	7.52
NM_153345	135932	TMEM139	transmembrane protein 139	-	-	-	-	integral component of membrane (0016021)	0016021;0031224;0044425;0005575;0016020	-	-	-	-	-	C1	6.54	6.85	6.72	6.7	6.21	6.29	5.88	6.11	6.04	6.12	6	5.94	5.8	5.8	5.9	5.59
NM_005668	7903	ST8SIA4	ST8 alpha-N-acetyl-neuraminide alpha-2,8-sialyltransferase 4;CMP-N-acetylneuraminate-poly-alpha-2,8-sialyl transferase;SIAT8-D;ST8SiaIV;alpha-2,8-sialyltransferase 8D;polysialyltransferase-1;sialyltransferase 8 (alpha-2, 8-polysialytransferase) D;sialyltransferase 8D;sialyltransferase St8Sia IV;sialytransferase St8Sia IV	axon guidance (0007411);dolichol-linked oligosaccharide biosynthetic process (0006488);ganglioside biosynthetic process (0001574);N-glycan processing (0006491);oligosaccharide metabolic process (0009311);post-translational protein modification (0043687);protein N-linked glycosylation via asparagine (0018279);sialylation (0097503)	0007411;0097485;0006928;0044763;0009987;0008150;0044699;0006935;0042330;0040011;0009605;0050896;0042221;0048812;0048858;0030030;0016043;0071840;0032990;0032989;0009653;0032502;0048856;0048869;0044767;0000902;0031175;0048666;0048468;0030154;0030182;0048699;0022008;0007399;0048731;0007275;0044707;0032501;0007409;0048667;0000904;0061564;0044267;0019538;0043170;0071704;0008152;0044238;0044260;0044237…	alpha-N-acetylneuraminate alpha-2,8-sialyltransferase activity (0003828);sialic acid binding (0033691)	0003828;0008373;0016757;0016740;0003824;0003674;0033691;0031406;0043168;0043167;0005488;0043177;0036094;0097367	integral component of Golgi membrane (0030173)	0000139;0044431;0044444;0044424;0044464;0005575;0005623;0005622;0005737;0044446;0044422;0043226;0043229;0005794;0043231;0043227;0012505;0098588;0031090;0016020;0030173;0031228;0031300;0031224;0044425;0031301;0016021;0098791;0031984	-	-	-	-	-	C1	10.17	9.67	10.21	10.39	8.67	8.55	9.04	8.71	9.05	8.88	9.33	8.84	8.56	8.56	8.46	8.47
NM_002840	5792	PTPRF	protein tyrosine phosphatase, receptor type, F;LCA-homolog;leukocyte antigen-related (LAR) PTP receptor;leukocyte antigen-related tyrosine phosphatase;leukocyte common antigen related;protein tyrosine phosphatase, receptor type, F polypeptide;receptor-linked protein-tyrosine phosphatase LAR	cell adhesion (0007155);cell migration (0016477);negative regulation of receptor binding (1900121);peptidyl-tyrosine dephosphorylation (0035335);transmembrane receptor protein tyrosine phosphatase signaling pathway (0007185);neuron projection regeneration (0031102);regulation of axon regeneration (0048679)	0007155;0022610;0008150;0016477;0048870;0006928;0044763;0009987;0044699;0040011;0051674;0051179;1900121;0032091;0043393;0051098;0065009;0065007;0051100;0044092;1900120;0035335;0006470;0006464;0036211;0019538;0043170;0071704;0008152;0044238;0043412;0044267;0044260;0044237;0016311;0006796;0006793;0007185;0007167;0007166;0007165;0050794;0050789;0007154;0044700;0023052;0051716;0050896;0031102;0031099…	heparin binding (0008201);transmembrane receptor protein tyrosine phosphatase activity (0005001);protein complex binding (0032403);chondroitin sulfate proteoglycan binding (0035373);0001948	0008201;0005539;0097367;0005488;0003674;0043168;0043167;1901681;0004725;0004721;0016791;0042578;0016788;0016787;0003824;0005001;0019198;0004888;0038023;0004871;0060089;0004872;0032403;0005515;0044877;0035373;0043394;0001948;0099600	extracellular exosome (0070062);0031988;extracellular membrane-bounded organelle (0065010);integral component of plasma membrane (0005887);neuron projection (0043005);neuronal cell body (0043025)	0070062;0031988;0031982;0043226;0005575;0043227;0065010;0043230;0044421;0005576;1903561;0005887;0016021;0031224;0044425;0016020;0031226;0044459;0044464;0005623;0005886;0071944;0043005;0042995;0097458;0043025;0044297;0036477;0120025;0005615	-	-	-	-	-	C1	14.04	13.82	14	14.1	13.24	13.14	13.48	13.33	13.5	13.3	13.36	13.3	13.48	13.28	13.35	13.39
NM_018373	55333	SYNJ2BP	synaptojanin 2 binding protein;activin receptor interacting protein 5;mitochondrial outer membrane protein 25	positive regulation of receptor internalization (0002092);negative regulation of activin receptor signaling pathway (0032926);positive regulation of activin receptor signaling pathway (0032927);intracellular distribution of mitochondria (0048312);single-organism cellular localization (1902580);single-organism organelle organization (1902589);positive regulation of protein localization to cell sur…	0002092;0002090;0031323;0019222;0050789;0065007;0008150;0050794;0048259;0030100;0051128;0060627;0051049;0032879;0060255;0010604;0009893;0048518;0031325;0048522;0048260;0045807;0051050;0051130;0032926;0032925;0090092;0009966;0010646;0023051;0048583;0090101;0009968;0010648;0048523;0048519;0023057;0048585;0032927;0090100;0009967;0010647;0023056;0048584;0048312;0048311;0007005;0006996;0016043;0009987…	protein C-terminus binding (0008022);type II activin receptor binding (0070699)	0005515;0005488;0003674;0008022;0070699;0070697;0070696;0033612;0005102	cell surface (0009986);integral component of mitochondrial outer membrane (0031307)	0016021;0031224;0044425;0005575;0016020;0005741;0031966;0031090;0044422;0043226;0043227;0044429;0044444;0044424;0044464;0005623;0005622;0005737;0044446;0043229;0005739;0043231;0005740;0031967;0031975;0031968;0019867;0098805;0098588;0009986;0031307;0031306;0098573;0031300;0044455;0032592;0031301	-	-	-	-	-	C1	9.94	10.11	10.14	10.32	9.24	9.37	9.34	9.26	9.54	9.37	9.42	9.4	9.44	9.34	9.29	9.56
NM_001270458	4128	MAOA	monoamine oxidase A;monoamine oxidase type A	dopamine catabolic process (0042420);neurotransmitter biosynthetic process (0042136);neurotransmitter catabolic process (0042135);neurotransmitter secretion (0007269);small molecule metabolic process (0044281);xenobiotic metabolic process (0006805);serotonin metabolic process (0042428);phenylethylamine metabolic process (0042443);oxidation-reduction process (0055114)	0006576;0044106;0009308;1901564;0006807;0008152;0008150;0071704;0034641;0044237;0009987;0042420;0042417;0006584;0009712;0018958;0006725;1901360;1901615;0097164;0042424;0019614;0019336;0019439;0044248;0009056;1901361;1901575;1901616;1901565;0042136;0042133;0001505;0065008;0065007;0044249;0009058;0042135;0007269;0006836;0044765;0006810;0051234;0051179;1902578;0044699;0023061;0032940;0044763;0046903…	primary amine oxidase activity (0008131);flavin adenine dinucleotide binding (0050660);serotonin binding (0051378)	0008131;0016641;0016638;0016491;0003824;0003674;0050660;0000166;0036094;0005488;1901265;0097159;1901363;0043168;0043167;0050662;0048037;0051378;0043176;0070405;0043169	integral component of membrane (0016021);mitochondrial outer membrane (0005741)	0016021;0031224;0044425;0005575;0016020;0005741;0031966;0031090;0044422;0043226;0043227;0044429;0044444;0044424;0044464;0005623;0005622;0005737;0044446;0043229;0005739;0043231;0005740;0031967;0031975;0031968;0019867;0098805;0098588	-	-	-	-	-	C1	8.19	8.07	8.42	8.41	6.87	6.78	7.14	6.83	7.09	6.97	7.13	7.05	7.06	7.06	6.93	6.91
NM_001731	694	BTG1	B-cell translocation gene 1, anti-proliferative;B-cell translocation gene 1 protein	cell migration (0016477);negative regulation of cell growth (0030308);negative regulation of cell proliferation (0008285);positive regulation of angiogenesis (0045766);positive regulation of endothelial cell differentiation (0045603);positive regulation of fibroblast apoptotic process (2000271);positive regulation of myoblast differentiation (0045663);regulation of transcription, DNA-templated (0…	0016477;0048870;0006928;0044763;0009987;0008150;0044699;0040011;0051674;0051179;0030308;0001558;0040008;0050789;0065007;0051128;0050794;0045926;0048519;0048523;0008285;0042127;0045766;0045765;0022603;0050793;1901342;2000026;0051239;1904018;0051094;0048518;0051240;0045603;0030858;0030856;0045595;0045597;0048522;0045601;2000271;0043065;0042981;0043067;0010941;0043068;0010942;2000269;0045663;0045661…	kinase binding (0019900);transcription cofactor activity (0003712)	0019899;0005515;0005488;0003674;0019900;0003712;0000989;0000988	cytoplasm (0005737);nucleus (0005634)	0005737;0044424;0044464;0005575;0005623;0005622;0005634;0043231;0043227;0043226;0043229	-	-	-	-	-	C1	10.56	10.75	10.81	10.81	9.87	9.83	9.82	9.93	10.07	9.8	9.8	9.75	9.48	9.55	9.59	9.61
TCONS_00028226	-	-	-	-	-	-	-	-	-	-	-	-	-	-	C1	6.76	7.08	6.81	7.31	5.46	5.42	5.52	5.09	5.41	5.57	5.53	5.3	5.35	5.2	5.26	5.15
NM_000481	275	AMT	aminomethyltransferase;glycine cleavage system T protein	glycine catabolic process (0006546);methylation (0032259)	0006546;0006544;0009069;1901605;0006520;0019752;0043436;0006082;0044237;0008152;0008150;0009987;0044281;0044710;0044699;0044763;0071704;0044238;1901564;0006807;0009071;1901606;0009063;0046395;0016054;0044248;0009056;0044282;0044712;1901575;1901565;0032259	aminomethyltransferase activity (0004047);transaminase activity (0008483)	0004047;0008168;0016741;0016740;0003824;0003674;0008483;0016769	mitochondrion (0005739)	0005739;0043231;0043227;0043226;0005575;0043229;0044424;0044464;0005623;0005622;0044444;0005737	-	-	-	-	-	C1	6.58	6.68	6.74	6.72	5.97	6.22	6.24	6.01	6.1	6.13	5.95	6.16	6.05	6.07	5.96	5.95
NM_005797	10205	MPZL2	myelin protein zero-like 2;epithelial V-like antigen 1	anatomical structure morphogenesis (0009653);homophilic cell adhesion via plasma membrane adhesion molecules (0007156);T cell differentiation in thymus (0033077);homotypic cell-cell adhesion (0034109);thymocyte aggregation (0071594)	0009653;0032502;0008150;0048856;0007156;0098742;0098609;0007155;0022610;0033077;0030217;0030098;0002521;0030154;0048869;0044763;0009987;0044699;0044767;0030097;0048534;0048513;0048731;0007275;0044707;0032501;0002520;0002376;0046649;0045321;0001775;0042110;0070489;0071593;0070486;0007159;0016337;0098602;0034109;0071594	protein binding (0005515)	0005515;0005488;0003674	cytoskeleton (0005856);integral component of membrane (0016021);plasma membrane (0005886)	0005856;0043232;0043228;0043226;0005575;0043229;0044424;0044464;0005623;0005622;0016021;0031224;0044425;0016020;0005886;0071944	-	-	-	-	-	C1	10.91	10.87	11.06	11.35	9.65	9.87	10.05	9.88	9.98	10.09	9.95	9.96	10.04	10.2	9.75	9.94
NM_022140	64097	EPB41L4A	erythrocyte membrane protein band 4.1 like 4A;erythrocyte protein band 4.1-like 4	biological_process (0008150)	8150	cytoskeletal protein binding (0008092)	0003674;0008092;0005515;0005488	cytoplasm (0005737);cytoskeleton (0005856);extrinsic component of membrane (0019898)	0005737;0044424;0044464;0005575;0005623;0005622;0005856;0043232;0043228;0043226;0043229;0019898;0044425;0016020	-	-	-	-	-	C1	8.29	8.25	8.37	8.59	6.96	7.07	7.08	7.07	7.36	7.12	7.24	7.35	7.18	7.07	6.94	7.08
NR_038955	100506190	LINC00963	long intergenic non-protein coding RNA 963	-	-	-	-	-	-	-	-	-	FCDM3_peak_769 (13.95855,ER,SP1)	FCDM3_peak_769 (13.95855,ER,SP1)	C1	9.11	9.11	9.1	8.99	8.04	7.87	7.91	7.8	7.99	7.97	7.96	7.91	7.65	7.48	7.62	7.41
NM_139211	84525	HOPX	HOP homeobox;lung cancer-associated Y protein;not expressed in choriocarcinoma clone 1;not expressed in choriocarcinoma protein 1;odd homeobox 1 protein;odd homeobox protein 1	heart development (0007507);cardiovascular system development (0072358);histone deacetylation (0016575);0016568;macromolecular complex subunit organization (0043933);single-organism metabolic process (0044710);single-organism organelle organization (1902589);lung alveolus development (0048286);negative regulation of cell differentiation (0045596);negative regulation of transcription from RNA poly…	0007507;0044767;0032502;0008150;0044699;0048513;0048856;0048731;0007275;0044707;0032501;0072358;0072359;0016575;0006476;0035601;0006464;0036211;0019538;0043170;0071704;0008152;0044238;0043412;0044267;0044260;0044237;0009987;0098732;0016570;0016569;0016568;0006325;0043933;0016043;0071840;0051276;0006996;0044710;1902589;0044763;0048286;0030324;0030323;0035295;0060541;0045596;0045595;0050793;0050789…	DNA binding (0003677);protein binding (0005515)	0003677;0003676;0097159;0005488;0003674;1901363;0005515	nucleus (0005634)	0005634;0043231;0043227;0043226;0005575;0043229;0044424;0044464;0005623;0005622	-	-	-	-	-	C1	5.63	5.89	5.63	5.97	4.8	4.94	5.05	5.15	5.05	4.76	5	4.88	4.98	5.02	5.05	4.82
TCONS_00026523	-	-	-	-	-	-	-	-	-	-	-	-	-	-	C1	8.92	8.87	9.3	9.24	7.47	7.41	7.67	7.57	7.74	7.66	7.81	8.11	7.25	7.17	7.17	7.42
NM_024734	79789	CLMN	calmin (calponin-like, transmembrane);calponin like transmembrane domain protein;calponin-like transmembrane domain protein	negative regulation of cell proliferation (0008285);neuron projection development (0031175)	0008285;0042127;0050794;0050789;0065007;0008150;0048523;0048519;0031175;0030030;0016043;0009987;0071840;0044763;0044699;0048666;0048468;0048856;0032502;0048869;0044767;0030154;0030182;0048699;0022008;0007399;0048731;0007275;0044707;0032501;0120036	actin binding (0003779)	0003779;0008092;0005515;0005488;0003674	cytoplasm (0005737);integral component of membrane (0016021)	0005737;0044424;0044464;0005575;0005623;0005622;0016021;0031224;0044425;0016020	-	-	-	-	-	C1	8.89	9.22	9.06	9.25	7.92	8.14	8.1	7.98	8.02	8.28	8.09	8.12	8	7.9	7.93	7.92
NM_020169	56925	LXN	latexin;MUM;endogenous carboxypeptidase inhibitor;tissue carboxypeptidase inhibitor	detection of temperature stimulus involved in sensory perception of pain (0050965);single-multicellular organism process (0044707);inflammatory response (0006954);negative regulation of endopeptidase activity (0010951)	0050965;0050961;0016048;0009266;0009628;0050896;0008150;0009581;0009605;0051606;0009582;0050906;0007600;0050877;0003008;0044707;0032501;0044699;0050951;0019233;0006954;0006952;0006950;0010951;0010466;0045861;0030162;0051246;0060255;0019222;0050789;0065007;0080090;0032269;0031324;0009892;0048519;0031323;0050794;0048523;0032268;0051248;0010605;0051346;0043086;0044092;0065009;0050790;0051336;0052547…	heparin binding (0008201);metalloendopeptidase inhibitor activity (0008191);0048551;0010576;protein binding (0005515)	0008201;0005539;0097367;0005488;0003674;0043168;0043167;1901681;0008191;0004866;0030414;0004857;0030234;0098772;0061134;0061135;0048551;0010576;0005515	cytoplasm (0005737);extracellular exosome (0070062);0031988;extracellular membrane-bounded organelle (0065010)	0005737;0044424;0044464;0005575;0005623;0005622;0070062;0031988;0031982;0043226;0043227;0065010;0043230;0044421;0005576;1903561;0005615	-	-	-	-	-	C1	13.27	14.02	13.61	14.17	11.97	12.39	12.1	12.53	12.34	12.61	12.33	12.57	12.05	12.7	12.22	12.54
NM_031858	4077	NBR1	neighbor of BRCA1 gene 1;B-box protein;cell migration-inducing gene 19 protein;membrane component, chromosome 17, surface marker 2 (ovarian carcinoma antigen CA125);migration-inducing protein 19	macroautophagy (0016236);cellular response to starvation (0009267);single-organism cellular process (0044763);single-organism catabolic process (0044712);negative regulation of osteoblast differentiation (0045668);protein oligomerization (0051259);regulation of bone mineralization (0030500);regulation of stress-activated MAPK cascade (0032872)	0016236;0006914;0044248;0009056;0008152;0008150;0044237;0009987;0009267;0031669;0031667;0009991;0009605;0050896;0031668;0007154;0044763;0044699;0051716;0071496;0033554;0006950;0042594;0044712;0044710;0045668;0030279;0030278;0051239;0050789;0065007;0051241;0048519;0045596;0045595;0050793;0050794;0048523;0051093;0045667;0051259;0006461;0065003;0022607;0016043;0071840;0044085;0043933;0071822;0070271…	mitogen-activated protein kinase binding (0051019);ubiquitin binding (0043130);zinc ion binding (0008270)	0051019;0019901;0019900;0019899;0005515;0005488;0003674;0043130;0032182;0008270;0046914;0046872;0043169;0043167	autophagosome (0005776);cytosol (0005829);extracellular exosome (0070062);0031988;extracellular membrane-bounded organelle (0065010);late endosome (0005770);lysosome (0005764);M band (0031430);membrane (0016020);pre-autophagosomal structure (0000407);mitochondrion (0005739)	0005776;0005773;0043231;0043227;0043226;0005575;0043229;0044424;0044464;0005623;0005622;0044444;0005737;0031410;0031982;0005829;0070062;0031988;0065010;0043230;0044421;0005576;1903561;0005770;0005768;0012505;0005764;0000323;0031430;0044449;0044422;0043292;0043232;0043228;0031672;0030017;0030016;0016020;0000407;0005739;0097708;0099512;0099081;0099080;0005615	-	-	-	-	-	C1	11.92	11.95	12.08	12.2	11.3	11.17	11.39	11.38	11.54	11.25	11.33	11.24	11.05	10.74	11.04	10.97
TCONS_l2_00029094	-	-	-	-	-	-	-	-	-	-	-	-	-	-	C1	7.35	7.26	7.45	7.18	6.94	6.78	6.51	6.63	6.54	6.66	6.73	6.63	6.47	6.32	6.62	6.21
NM_017439	54103	GSAP	gamma-secretase activating protein;pigeon homolog;protein pigeon homolog	positive regulation of amyloid-beta formation (1902004);regulation of proteolysis (0030162)	1902004;0034250;0031325;0009893;0019222;0050789;0065007;0008150;0048518;0031323;0050794;0048522;0034248;0051171;0051173;1902003;1902991;0051246;0060255;0080090;1902993;0051247;0010604;0030162	amyloid-beta binding (0001540)	0001540;0042277;0033218;0005488;0003674	trans-Golgi network (0005802)	0005802;0098791;0031984;0044446;0044422;0005575;0043226;0044424;0044464;0005623;0005622;0043229;0043227;0044431;0044444;0005737;0005794;0043231;0012505	-	-	-	-	-	C1	6.84	6.73	6.97	6.93	6.22	6.06	6.08	6.29	6.26	6.11	6.19	6.25	6.27	6.35	6.35	6.07
NM_007000	11045	UPK1A	uroplakin 1A;tetraspanin-21;tspan-21;uroplakin Ia	epithelial cell differentiation (0030855);protein oligomerization (0051259)	0030855;0030154;0048869;0044763;0009987;0008150;0044699;0044767;0032502;0060429;0009888;0048856;0051259;0006461;0065003;0022607;0016043;0071840;0044085;0043933;0071822;0070271	monosaccharide binding (0048029);protein homodimerization activity (0042803)	0048029;0030246;0005488;0003674;0042803;0042802;0005515;0046983;0036094	apical plasma membrane (0016324);membrane region (0098589);endoplasmic reticulum (0005783);extracellular exosome (0070062);0031988;extracellular membrane-bounded organelle (0065010);integral component of membrane (0016021)	0016324;0098590;0044459;0044425;0005575;0016020;0044464;0005623;0005886;0071944;0098589;0098805;0045177;0005783;0043231;0043227;0043226;0043229;0044424;0005622;0044444;0005737;0012505;0070062;0031988;0031982;0065010;0043230;0044421;0005576;1903561;0016021;0031224;0005615	-	-	-	-	-	C1	8.75	8.83	8.98	8.67	6.52	6.59	6.33	6.41	6.57	6.59	6.56	6.42	6.33	6.84	6.58	6.38
NM_001083	8654	PDE5A	phosphodiesterase 5A, cGMP-specific;cGMP-binding cGMP-specific 3',5'-cyclic nucleotide phosphodiesterase;cGMP-specific phosphodiesterase PDE5A2;cGMP-specific phosphodiesterase type 5A;phosphodiesterase isozyme 5	blood coagulation (0007596);cGMP catabolic process (0046069);negative regulation of cardiac muscle contraction (0055118);negative regulation of T cell proliferation (0042130);negative regulation of homotypic cell-cell adhesion (0034111);positive regulation of cardiac muscle hypertrophy (0010613);positive regulation of MAP kinase activity (0043406);positive regulation of oocyte development (006028…	0007596;0007599;0050878;0044707;0032501;0008150;0044699;0065008;0065007;0050817;0042060;0009611;0006950;0050896;0046069;0009154;0006195;0006163;0009117;0006753;0006796;0006793;0044237;0008152;0009987;0019637;0071704;0055086;0006139;0006725;0034641;0006807;0044238;0046483;1901360;0044281;0044710;0044763;0072521;1901564;0009166;1901292;0034655;0019439;0044248;0009056;0044270;0046700;1901361;1901575…	3',5'-cyclic-GMP phosphodiesterase activity (0047555);cGMP binding (0030553);metal ion binding (0046872)	0047555;0004114;0004112;0008081;0042578;0016788;0016787;0003824;0003674;0030553;0030551;0000166;0036094;0005488;1901265;0097159;1901363;0032561;0019001;0017076;0032555;0032553;0097367;0043168;0043167;0046872;0043169	cytosol (0005829)	0005829;0044444;0044424;0044464;0005575;0005623;0005622;0005737	-	-	-	-	-	C1	9.11	9.07	9.36	9.38	8.3	8.54	8.76	8.59	8.68	8.65	8.67	8.57	8.41	8.77	8.27	8.38
NM_004884	9543	IGDCC3	immunoglobulin superfamily, DCC subclass, member 3;putative neuronal cell adhesion molecule	neuromuscular process controlling balance (0050885);single-multicellular organism process (0044707)	0050885;0050905;0050877;0003008;0044707;0032501;0008150;0044699	-	-	integral component of plasma membrane (0005887)	0005887;0016021;0031224;0044425;0005575;0016020;0031226;0044459;0044464;0005623;0005886;0071944	-	-	-	-	-	C1	10.87	10.78	11	10.87	9.31	9.48	9.48	9.23	9.63	9.6	9.39	9.37	9.49	9.23	9.1	9.16
NM_004114	2258	FGF13	fibroblast growth factor 13;fibroblast growth factor homologous factor 2	cell-cell signaling (0007267);cerebral cortex cell migration (0021795);establishment of neuroblast polarity (0045200);hippocampus development (0021766);learning (0007612);MAPK cascade (0000165);memory (0007613);microtubule polymerization (0046785);negative regulation of collateral sprouting (0048671);negative regulation of microtubule depolymerization (0007026);neuron migration (0001764);protein …	0007267;0007154;0044763;0009987;0008150;0044699;0044700;0023052;0021795;0022029;0021885;0016477;0048870;0006928;0040011;0051674;0051179;0030900;0044767;0032502;0048856;0007420;0048513;0048731;0007275;0044707;0032501;0007417;0007399;0060322;0021537;0021987;0021543;0045200;0030010;0007163;0045196;0055059;0045165;0048869;0030154;0055057;0036445;0048103;0017145;0051301;0007405;0061351;0008283;0072089…	beta-tubulin binding (0048487);growth factor activity (0008083);ion channel binding (0044325);microtubule binding (0008017);protein complex binding (0032403);protein kinase activator activity (0030295);sodium channel regulator activity (0017080)	0048487;0015631;0008092;0005515;0005488;0003674;0008083;0005102;0044325;0008017;0032403;0044877;0030295;0019209;0008047;0030234;0098772;0019207;0019887;0017080;0016247	axon (0030424);dendrite (0030425);extracellular region (0005576);filopodium (0030175);growth cone (0030426);intercalated disc (0014704);microtubule (0005874);protein complex (0043234);nucleolus (0005730);plasma membrane (0005886);cytosol (0005829)	0030424;0043005;0042995;0044464;0005575;0005623;0097458;0005737;0044424;0005622;0030425;0036477;0005576;0030175;0030426;0030427;0044463;0014704;0044291;0005911;0030054;0005874;0043234;0032991;0044430;0044446;0044422;0043226;0043229;0005856;0043232;0043228;0015630;0005730;0044428;0005634;0043231;0043227;0031981;0070013;0043233;0031974;0005886;0016020;0071944;0005829;0044444;0099513;0099512;0099081…	-	-	-	-	-	C1	10.64	10.62	11.03	11.08	9.1	9.09	9.5	9.3	9.36	9.35	9.45	9.5	9.03	8.93	9.08	9
NR_024433	283663	LINC00926	long intergenic non-protein coding RNA 926	-	-	-	-	-	-	-	-	-	-	-	C1	7.63	7.15	7.78	7.57	6.61	6.37	7.1	7.04	6.89	6.44	7.08	6.83	6.58	6.46	6.67	6.31
NM_130386	81035	COLEC12	collectin sub-family member 12;collectin placenta protein 1;hCL-P1;nurse cell scavenger receptor 2;scavenger receptor class A, member 4;scavenger receptor with C-type lectin	carbohydrate mediated signaling (0009756);cellular response to exogenous dsRNA (0071360);innate immune response (0045087);phagocytosis, recognition (0006910);positive regulation of cell adhesion molecule production (0060355);protein homooligomerization (0051260);receptor-mediated endocytosis (0006898);toll-like receptor 3 signaling pathway (0034138)	0009756;0007165;0050794;0050789;0065007;0008150;0007154;0044763;0009987;0044699;0044700;0023052;0051716;0050896;0071322;0009743;0010033;0042221;1901700;0071310;0070887;1901701;0071360;0043330;0043331;0014070;1901698;0071359;0071407;1901699;0006952;0006950;0045087;0006955;0002376;0006910;0008037;0006909;0006897;0016192;0006810;0051234;0051179;0044765;1902578;0060355;0048522;0048518;0060353;0051260…	galactose binding (0005534);low-density lipoprotein particle binding (0030169);metal ion binding (0046872);scavenger receptor activity (0005044);signaling pattern recognition receptor activity (0008329)	0005534;0048029;0030246;0005488;0003674;0030169;0071813;0071814;0044877;0046872;0043169;0043167;0005044;0038024;0004872;0060089;0008329;0038023;0004871;0038187;0036094	collagen trimer (0005581);endocytic vesicle membrane (0030666);0031988;0016023;intracellular membrane-bounded organelle (0043231);extracellular exosome (0070062);extracellular membrane-bounded organelle (0065010);integral component of membrane (0016021);plasma membrane (0005886)	0005581;0043234;0032991;0005575;0030666;0030659;0012506;0031090;0016020;0044422;0043226;0043227;0031988;0031982;0044433;0044444;0044424;0044464;0005623;0005622;0005737;0044446;0043229;0031410;0016023;0043231;0098588;0098805;0030139;0070062;0065010;0043230;0044421;0005576;1903561;0016021;0031224;0044425;0005886;0071944;0097708;0005615	-	-	-	-	-	C1	8.22	8.02	8.32	8.54	6.84	6.59	6.67	7.04	6.97	6.81	6.73	7.1	6.77	6.69	6.81	6.67
NM_020632	50617	ATP6V0A4	ATPase, H+ transporting, lysosomal V0 subunit a4;ATPase, H+ transporting, lysosomal (vacuolar proton pump) non-catalytic accessory protein 1B;ATPase, H+ transporting, lysosomal (vacuolar proton pump) non-catalytic accessory protein 2 (38kD);H(+)-transporting two-sector ATPase, noncatalytic accessory protein 1B;V-ATPase 116 kDa;V-type proton ATPase 116 kDa subunit a;vacuolar proton pump 116 kDa ac…	ATP hydrolysis coupled proton transport (0015991);ATP synthesis coupled proton transport (0015986);purine ribonucleoside biosynthetic process (0046129);cellular iron ion homeostasis (0006879);excretion (0007588);insulin receptor signaling pathway (0008286);interaction with host (0051701);ossification (0001503);phagosome maturation (0090382);sensory perception of sound (0007605);transferrin transp…	0015991;0015988;1902600;0015992;0006818;0044765;0006810;0051234;0051179;0008150;1902578;0044699;0015672;0006812;0006811;0098662;0098655;0034220;0055085;0044763;0009987;0098660;0015986;0006754;0009152;0006164;0006163;0009117;0006753;0006796;0006793;0044237;0008152;0019637;0071704;0055086;0006139;0006725;0034641;0006807;0044238;0046483;1901360;0044281;0044710;0072521;1901564;0009165;1901293;0034654…	ATPase binding (0051117);proton-transporting ATPase activity, rotational mechanism (0046961)	0051117;0019899;0005515;0005488;0003674;0046961;0015078;0015077;0022890;0008324;0015075;0022891;0022857;0005215;0022892;0036442;0019829;0042625;0042626;0015405;0015399;0022804;0016820;0016817;0016787;0003824;0043492;0042623;0016887;0017111;0016462;0016818;0044769;0022853	apical plasma membrane (0016324);membrane region (0098589);brush border membrane (0031526);endosome membrane (0010008);extracellular exosome (0070062);0031988;extracellular membrane-bounded organelle (0065010);integral component of membrane (0016021);lysosomal membrane (0005765);phagocytic vesicle membrane (0030670);0016023;vacuolar proton-transporting V-type ATPase, V0 domain (0000220)	0045177;0044464;0005575;0005623;0016324;0098590;0044459;0044425;0016020;0005886;0071944;0098589;0098805;0031526;0031253;0044463;0042995;0005903;0005768;0043231;0043227;0043226;0043229;0044424;0005622;0044444;0005737;0012505;0010008;0044440;0044446;0044422;0098588;0031090;0070062;0031988;0031982;0065010;0043230;0044421;0005576;1903561;0016021;0031224;0005765;0005774;0044437;0005773;0005764;0000323…	-	-	-	-	-	C1	8.24	8.51	8.29	8.82	6.33	6.54	6.27	6.53	6.62	6.6	6.47	6.63	6.21	6	6	5.95
NM_001282695	83641	FAM107B	family with sequence similarity 107, member B	sensory perception of sound (0007605);single-multicellular organism process (0044707)	0007605;0050954;0007600;0050877;0003008;0044707;0032501;0008150;0044699	-	-	-	-	-	-	-	-	-	C1	9.28	9.45	9.41	9.53	8.41	8.25	8.29	8.2	8.52	8.38	8.41	8.4	8.39	8.35	8.14	8.32
NR_002930	148713	PTPRVP	protein tyrosine phosphatase, receptor type, V, pseudogene	-	-	-	-	-	-	-	-	-	-	FCDM3_peak_112 (6.98403,ER);FCDM3_peak_113 (15.55861,AP1,SP1)	C1	6.43	6.75	6.62	6.65	5.85	5.79	5.95	5.95	6.05	5.92	5.83	5.84	5.89	6	5.95	5.85
NM_175058	144100	PLEKHA7	pleckstrin homology domain containing, family A member 7;PH domain-containing family A member 7;pleckstrin homology domain containing, family A member 2	epithelial cell-cell adhesion (0090136);zonula adherens maintenance (0045218)	0090136;0016337;0098602;0007155;0022610;0008150;0044699;0098609;0045218;0045217;0034331;0034330;0016043;0009987;0071840;0044763;0043954;0045216	delta-catenin binding (0070097)	0070097;0005515;0005488;0003674	centrosome (0005813);cytoplasm (0005737);extracellular exosome (0070062);0031988;extracellular membrane-bounded organelle (0065010);nucleus (0005634);zonula adherens (0005915)	0030054;0005575;0005813;0005815;0044430;0044446;0044422;0043226;0044424;0044464;0005623;0005622;0043229;0005856;0043232;0043228;0015630;0005737;0070062;0031988;0031982;0043227;0065010;0043230;0044421;0005576;1903561;0005634;0043231;0005915;0005913;0005911;0005912;0070161;0043296;0005615	-	-	-	-	-	C1	8.59	8.5	8.8	8.77	7.88	7.81	8.01	7.9	8.1	8.02	7.98	8.05	8.06	8.06	7.83	8.03
NM_001669	414	ARSD	arylsulfatase D	glycosphingolipid metabolic process (0006687);post-translational protein modification (0043687);small molecule metabolic process (0044281)	0044267;0019538;0043170;0071704;0008152;0008150;0044238;0044260;0044237;0009987;0006687;0006664;0006643;0044255;0006629;0044710;0044699;0044763;1903509;1901135;0006665;1901564;0006807;0043687;0006464;0036211;0043412;0044281	arylsulfatase activity (0004065);metal ion binding (0046872)	0004065;0008484;0016788;0016787;0003824;0003674;0046872;0043169;0043167;0005488	endoplasmic reticulum lumen (0005788);extracellular exosome (0070062);0031988;extracellular membrane-bounded organelle (0065010);lysosome (0005764)	0005788;0044432;0044444;0044424;0044464;0005575;0005623;0005622;0005737;0044446;0044422;0043226;0043229;0005783;0043231;0043227;0012505;0070013;0043233;0031974;0070062;0031988;0031982;0065010;0043230;0044421;0005576;1903561;0005764;0000323;0005773;0005615	-	-	-	-	-	C1	9.89	9.87	9.98	9.89	9.39	9.27	9.27	9.32	9.33	9.25	9.31	9.35	9.35	9.22	9.34	9.3
NM_005235	2066	ERBB4	erb-b2 receptor tyrosine kinase 4;avian erythroblastic leukemia viral (v-erb-b2) oncogene homolog 4;human epidermal growth factor receptor 4;proto-oncogene-like protein c-ErbB-4;tyrosine kinase-type cell surface receptor HER4;v-erb-a erythroblastic leukemia viral oncogene homolog 4;v-erb-b2 avian erythroblastic leukemia viral oncogene homolog 4	cardiac muscle tissue regeneration (0061026);cell fate commitment (0045165);cell proliferation (0008283);central nervous system morphogenesis (0021551);embryonic pattern specification (0009880);epidermal growth factor receptor signaling pathway (0007173);Fc-epsilon receptor signaling pathway (0038095);fibroblast growth factor receptor signaling pathway (0008543);heart development (0007507);cardio…	0061026;0042246;0009888;0048856;0032502;0008150;0031099;0044767;0044699;0048589;0040007;0042060;0009611;0006950;0050896;0045165;0048869;0044763;0009987;0030154;0016477;0048870;0006928;0040011;0051674;0051179;0008283;0021551;0009653;0007417;0048731;0007275;0044707;0032501;0007399;0009880;0007389;0009790;0007173;0038127;0007169;0007167;0007166;0007165;0050794;0050789;0065007;0007154;0044700;0023052…	ATP binding (0005524);purine ribonucleoside binding (0032550);epidermal growth factor receptor binding (0005154);protein homodimerization activity (0042803);signal transducer, downstream of receptor, with protein tyrosine kinase activity (0004716);transcription regulatory region DNA binding (0044212);transmembrane receptor protein tyrosine kinase activity (0004714)	0005524;0032550;0001883;0001882;0036094;0005488;0003674;0097159;0097367;1901363;0032549;0032559;0030554;0017076;0000166;1901265;0032555;0032553;0035639;0043168;0043167;0005154;0070851;0005102;0005515;0042803;0042802;0046983;0004713;0004672;0016301;0016772;0016740;0003824;0016773;0004716;0005057;0004871;0060089;0044212;0000975;0001067;0003676;0003677;0004714;0019199;0004888;0038023;0004872;0099600	basolateral plasma membrane (0016323);membrane region (0098589);cytosol (0005829);extracellular region (0005576);integral component of membrane (0016021);mitochondrial matrix (0005759);nucleoplasm (0005654);receptor complex (0043235);protein complex (0043234)	0016323;0098590;0044459;0044425;0005575;0016020;0044464;0005623;0005886;0071944;0098589;0098805;0005829;0044444;0044424;0005622;0005737;0005576;0016021;0031224;0005759;0044429;0044446;0044422;0043226;0043229;0005739;0043231;0043227;0070013;0043233;0031974;0005654;0044428;0005634;0031981;0043235;0043234;0032991	-	-	-	-	-	C1	8.79	8.7	8.77	8.68	7.83	8.1	7.83	7.82	7.97	7.93	7.88	7.89	7.67	7.75	7.93	7.75
NM_021185	57828	CATSPERG	catsper channel auxiliary subunit gamma	cell differentiation (0030154);multicellular organism development (0007275);sperm-egg recognition (0035036);spermatogenesis (0007283)	0030154;0048869;0044763;0009987;0008150;0044699;0044767;0032502;0032504;0000003;0032501;0007275;0044707;0007338;0009566;0044702;0022414;0019953;0044703;0051704;0035036;0009988;0008037;0007283;0048232;0007276;0048609;0048856	-	-	CatSper complex (0036128);plasma membrane protein complex (0098797);sperm principal piece (0097228)	0036128;0005891;0034704;0034703;0034702;1902495;0098796;0043234;0032991;0005575;0044425;0016020;1990351;0016021;0031224;0098797;0044459;0044464;0005623;0005886;0071944;0097228;0044441;0044422;0043226;0044463;0042995;0005929;0097223;0036126;0031514;0120025;0097729;0120038	-	-	-	FCDM3_peak_287 (13.33951,ER,SP1)	FCDM3_peak_287 (13.33951,ER,SP1)	C1	8.56	8.52	8.72	8.67	7.93	7.8	7.86	7.83	7.86	7.65	7.75	7.9	7.83	7.63	7.81	7.73
NM_145244	115265	DDIT4L	DNA-damage-inducible transcript 4-like;HIF-1 responsive protein RTP801-like;REDD-2;homolog of mouse SMHS1;protein regulated in development and DNA damage response 2;regulated in development and DNA damage response 2	negative regulation of signal transduction (0009968)	0009968;0009966;0010646;0050794;0050789;0065007;0008150;0023051;0048583;0010648;0048523;0048519;0023057;0048585	protein binding (0005515)	0005515;0005488;0003674	cytoplasm (0005737)	0005737;0044424;0044464;0005575;0005623;0005622	-	-	-	-	-	C1	7.53	7.25	7.73	7.55	6.02	6.08	6.59	6.12	6.44	6.35	6.29	6.05	6.21	5.87	6.15	5.87
NM_001188	578	BAK1	BCL2-antagonist/killer 1;BCL2-like 7 protein;apoptosis regulator BAK;bcl-2-like protein 7;bcl2-L-7;pro-apoptotic protein BAK	activation of cysteine-type endopeptidase activity (0097202);activation of cysteine-type endopeptidase activity involved in apoptotic process by cytochrome c (0008635);obsolete death (0016265);activation of signaling protein activity involved in unfolded protein response (0006987);aging (0007568);apoptotic process involved in blood vessel morphogenesis (1902262);programmed cell death involved in …	0097202;0031638;0016485;0006508;0019538;0043170;0071704;0008152;0008150;0044238;0051604;0010467;2001056;0010950;0010952;0045862;0030162;0051246;0060255;0019222;0050789;0065007;0080090;0032270;0031325;0009893;0048518;0031323;0050794;0048522;0032268;0051247;0010604;0051345;0043085;0044093;0065009;0050790;0051336;0052547;0052548;2000116;0008635;0006919;0043280;0043065;0042981;0043067;0010941;0043068…	metal ion binding (0046872);protein heterodimerization activity (0046982);protein homodimerization activity (0042803);heat shock protein binding (0031072);chaperone binding (0051087);BH domain binding (0051400)	0042802;0005515;0005488;0003674;0046872;0043169;0043167;0046982;0046983;0042803;0031072;0051087;0051400;0019904	cytosol (0005829);endoplasmic reticulum (0005783);integral component of mitochondrial outer membrane (0031307);pore complex (0046930)	0005829;0044444;0044424;0044464;0005575;0005623;0005622;0005737;0005783;0043231;0043227;0043226;0043229;0012505;0031307;0031306;0098573;0031300;0031224;0044425;0016020;0044422;0031090;0044455;0044429;0044446;0005739;0031966;0005740;0031967;0031975;0005741;0031968;0019867;0098805;0098588;0032592;0031301;0016021;0046930;0098796;0043234;0032991	-	-	-	-	-	C1	10.86	11.05	10.95	10.8	10.3	10.2	10.04	10.2	10.04	10.22	10.15	10.36	10.16	10.26	10.29	9.96
NM_030925	81617	CAB39L	calcium binding protein 39-like;MO25beta;U937-associated antigen;antigen MLAA-34;mo25-like protein;sarcoma antigen NY-SAR-79	cell cycle arrest (0007050);insulin receptor signaling pathway (0008286)	0007050;0022402;0044763;0009987;0008150;0044699;0007049;0045786;0048523;0048519;0050789;0065007;0050794;0051726;0008286;0007169;0007167;0007166;0007165;0007154;0044700;0023052;0051716;0050896;0032869;0032868;0043434;0009725;0009719;0010033;0042221;1901652;0010243;1901698;1901700;0071375;0032870;0071310;0070887;0071495;1901653;0071417;1901699;1901701	protein binding (0005515)	0005515;0005488;0003674	cytosol (0005829);extracellular exosome (0070062);0031988;extracellular membrane-bounded organelle (0065010)	0005829;0044444;0044424;0044464;0005575;0005623;0005622;0005737;0070062;0031988;0031982;0043226;0043227;0065010;0043230;0044421;0005576;1903561;0005615	-	-	-	-	-	C1	8.3	8.62	8.53	8.59	7.37	7.29	7.41	7.2	7.43	7.49	7.43	7.22	7.02	7.03	7.05	7.07
NM_003884	8850	KAT2B	K(lysine) acetyltransferase 2B;CREBBP-associated factor;histone acetylase PCAF;histone acetyltransferase PCAF;lysine acetyltransferase 2B;p300/CBP-associated factor	cell cycle arrest (0007050);cellular response to insulin stimulus (0032869);macromolecular complex subunit organization (0043933);chromatin remodeling (0006338);0016568;single-organism metabolic process (0044710);single-organism organelle organization (1902589);histone H3-K9 acetylation (0043970);N-terminal peptidyl-lysine acetylation (0018076);negative regulation of cell proliferation (0008285);…	0007050;0022402;0044763;0009987;0008150;0044699;0007049;0045786;0048523;0048519;0050789;0065007;0050794;0051726;0032869;0032868;0043434;0009725;0009719;0050896;0010033;0042221;1901652;0010243;1901698;1901700;0071375;0032870;0071310;0070887;0051716;0071495;1901653;0071417;1901699;1901701;0006325;0043933;0016043;0071840;0051276;0006996;0006338;0016568;0010467;0043170;0071704;0008152;0043966;0016573…	cyclin-dependent protein serine/threonine kinase inhibitor activity (0004861);histone acetyltransferase activity (0004402);acetyl-CoA:L-lysine N6-acetyltransferase (0090595);histone deacetylase binding (0042826);lysine N-acetyltransferase activity, acting on acetyl phosphate as donor (0004468);protein complex binding (0032403);protein kinase binding (0019901);transcription coactivator activity (0…	0016407;0016747;0016746;0016740;0003824;0003674;0004861;0016538;0019887;0019207;0030234;0098772;0030291;0004860;0019210;0004857;0004402;0090595;0008080;0016410;0042826;0019899;0005515;0005488;0004468;0032403;0044877;0019901;0019900;0003713;0003712;0000989;0000988;0008134;0000977;0000976;0043565;0003677;0003676;0097159;1901363;0044212;0000975;0001067;0001012;0003682;0035035;1990837;0003690;0061733…	A band (0031672);actomyosin (0042641);Ada2/Gcn5/Ada3 transcription activator complex (0005671);I band (0031674);kinetochore (0000776);PCAF complex (0000125);nuclear chromatin (0000790);cytosol (0005829)	0031672;0044449;0044422;0005575;0043226;0044444;0044424;0044464;0005623;0005622;0005737;0043292;0043232;0043228;0043229;0030017;0030016;0042641;0044430;0044446;0005856;0015629;0005671;0000123;0031248;1902493;1990234;1902494;0043234;0032991;0044451;0044428;0005634;0043231;0043227;0005654;0031981;0070013;0043233;0031974;0031674;0000776;0044427;0005694;0000775;0098687;0000125;0070461;0000790;0000785…	-	-	-	-	-	C1	9.47	9.28	9.33	9.52	7.82	7.97	7.88	7.94	7.98	8.18	8.02	8	7.55	7.46	7.4	7.26
NM_001039348	2202	EFEMP1	EGF containing fibulin-like extracellular matrix protein 1;extracellular protein S1-5;fibulin-3	epidermal growth factor receptor signaling pathway (0007173);extracellular matrix organization (0030198);negative regulation of chondrocyte differentiation (0032331);peptidyl-tyrosine phosphorylation (0018108);regulation of transcription, DNA-templated (0006355);visual perception (0007601);camera-type eye development (0043010);embryonic eye morphogenesis (0048048);post-embryonic eye morphogenesis…	0007173;0038127;0007169;0007167;0007166;0007165;0050794;0050789;0065007;0008150;0007154;0044763;0009987;0044699;0044700;0023052;0051716;0050896;0030198;0043062;0016043;0071840;0032331;0032330;0045595;0050793;0061035;2000026;0051239;0045596;0048523;0048519;0051093;0061037;0051241;0018108;0006468;0006464;0036211;0019538;0043170;0071704;0008152;0044238;0043412;0044267;0044260;0044237;0016310;0006796…	calcium ion binding (0005509);epidermal growth factor receptor binding (0005154);epidermal growth factor-activated receptor activity (0005006);growth factor activity (0008083)	0005509;0046872;0043169;0043167;0005488;0003674;0005154;0070851;0005102;0005515;0005006;0004714;0004713;0004672;0016301;0016772;0016740;0003824;0016773;0019199;0004888;0038023;0004871;0060089;0004872;0008083;0099600	extracellular exosome (0070062);0031988;extracellular membrane-bounded organelle (0065010);proteinaceous extracellular matrix (0005578)	0070062;0031988;0031982;0043226;0005575;0043227;0065010;0043230;0044421;0005576;1903561;0005615;0005578;0031012	-	-	-	-	-	C1	10.68	10.73	10.63	10.87	9.54	10.06	9.68	9.62	9.92	10.23	9.72	9.82	9.63	10	9.72	9.75
NM_012434	26503	SLC17A5	solute carrier family 17 (acidic sugar transporter), member 5;H(+)/nitrate cotransporter;H(+)/sialic acid cotransporter;membrane glycoprotein HP59;sialic acid storage disease;sodium/sialic acid cotransporter;solute carrier family 17 (anion/sugar transporter), member 5;vesicular H(+)/Aspartate-glutamate cotransporter	amino acid transport (0006865);dolichol-linked oligosaccharide biosynthetic process (0006488);post-translational protein modification (0043687);protein N-linked glycosylation via asparagine (0018279);single-organism carbohydrate metabolic process (0044723);proton transport (0015992);sialic acid transport (0015739);transmembrane transport (0055085)	0006865;0046942;0015711;0006820;0006811;0044765;0006810;0051234;0051179;0008150;1902578;0044699;0071702;0015849;0071705;0044267;0019538;0043170;0071704;0008152;0044238;0044260;0044237;0009987;0006488;1901137;1901135;1901576;0009058;0043687;0006464;0036211;0043412;0018279;0006487;0006486;0043413;0070085;0044723;0005975;0044710;0044763;0009101;0009100;0034645;0009059;0044249;0018196;0018193;0015992…	sialic acid transmembrane transporter activity (0015136);sugar:proton symporter activity (0005351)	0015136;0046943;0005342;0022891;0022857;0005215;0003674;0022892;0008514;0008509;0015075;1901505;0005351;0005402;0015294;0008324;0015293;0015291;0022804;0051119;0015144;1901476;0015295	cell junction (0030054);integral component of plasma membrane (0005887);lysosomal membrane (0005765);synaptic vesicle membrane (0030672);0016023;0031988	0030054;0005575;0005737;0044424;0044464;0005623;0005622;0005887;0016021;0031224;0044425;0016020;0031226;0044459;0005886;0071944;0005765;0005774;0044437;0044444;0044446;0044422;0043226;0043229;0005773;0043231;0043227;0098588;0031090;0098805;0005764;0000323;0030672;0044433;0031410;0031982;0044456;0045202;0097458;0008021;0016023;0031988;0098793;0098852;0070382;0030133;0097708;0012505;0099503;0099501…	-	-	-	-	-	C1	8.13	8.04	8.11	8.09	7.47	7.39	7.48	7.32	7.55	7.38	7.57	7.28	7.51	7.28	7.41	7.27
NM_016246	51171	HSD17B14	hydroxysteroid (17-beta) dehydrogenase 14;17-beta-HSD 14;17-beta-hydroxysteroid dehydrogenase DHRS10;dehydrogenase/reductase (SDR family) member 10;dehydrogenase/reductase SDR family member 10;retinal short-chain dehydrogenase/reductase 3;retinal short-chain dehydrogenase/reductase retSDR3;short chain dehydrogenase/reductase family 47C member 1;short chain dehydrogenase/reductase family 47C, memb…	steroid catabolic process (0006706);oxidation-reduction process (0055114)	0006706;0008202;0006629;0044238;0008152;0008150;0044710;0044699;0071704;1901360;0016042;0044712;0009056;1901575;1901361;0055114	estradiol 17-beta-dehydrogenase activity (0004303);testosterone 17-beta-dehydrogenase (NADP+) activity (0047045);protein binding (0005515)	0004303;0033764;0016229;0016491;0003824;0003674;0016616;0016614;0047045;0005515;0005488	cytosol (0005829)	0005829;0044444;0044424;0044464;0005575;0005623;0005622;0005737	-	-	-	-	-	C1	7.32	7.66	7.91	7.44	6.92	6.7	6.7	6.55	6.77	6.58	6.74	6.85	6.63	6.23	6.89	6.47
NM_001204265	2908	NR3C1	nuclear receptor subfamily 3, group C, member 1 (glucocorticoid receptor);glucocorticoid nuclear receptor variant 1	adrenal gland development (0030325);0016568;chromatin organization (0006325);macromolecular complex subunit organization (0043933);glucocorticoid metabolic process (0008211);mammary gland duct morphogenesis (0060603);maternal behavior (0042711);0033057;multi-organism reproductive behavior (0044705);multi-multicellular organism process (0044706);negative regulation of glucocorticoid mediated signa…	0030325;0048732;0044767;0032502;0008150;0044699;0048513;0048856;0048731;0007275;0044707;0032501;0035270;0071383;0032870;0009725;0009719;0050896;0010033;0042221;0071310;0070887;0051716;0009987;0071495;0048545;0014070;0033993;0071396;0071407;0016568;0006325;0043933;0016043;0071840;0051276;0006996;0010467;0043170;0071704;0008152;0008211;0008202;0006629;0044238;0044710;1901360;0060603;0060562;0002009…	glucocorticoid-activated RNA polymerase II transcription factor binding transcription factor activity (0038051);RNA polymerase II core promoter proximal region sequence-specific DNA binding (0000978);transcriptional activator activity, RNA polymerase II core promoter proximal region sequence-specific binding (0001077);steroid hormone binding (1990239);zinc ion binding (0008270);protein dimerizati…	0004883;0003707;0038023;0004871;0060089;0003674;0004872;0038051;0038049;0001076;0000989;0000988;0000978;0000977;0000976;0043565;0003677;0003676;0097159;0005488;1901363;0044212;0000975;0001067;0001012;0000987;0001159;0001077;0000982;0000981;0003700;0001071;0001228;0005496;0008289;1990239;0042562;0008270;0046914;0046872;0043169;0043167;0005515;0046983;1990837;0003690	cytosol (0005829);membrane (0016020);mitochondrial matrix (0005759);nucleoplasm (0005654)	0005737;0044424;0044464;0005575;0005623;0005622;0005829;0044444;0016020;0005759;0044429;0044446;0044422;0043226;0043229;0005739;0043231;0043227;0070013;0043233;0031974;0005654;0044428;0005634;0031981	-	-	-	-	-	C1	6.13	5.89	6.22	6.1	5.35	5.37	5.46	5.28	5.36	5.28	5.49	5.41	5.39	5.57	5.18	5.46
NM_000056	594	BCKDHB	branched chain keto acid dehydrogenase E1, beta polypeptide;2-oxoisovalerate dehydrogenase beta subunit;BCKDE1B;BCKDH E1-beta;E1b-beta subunit of the branched-chain complex;branched chain alpha-ketoacid dehydrogenase E1-beta subunit;branched-chain alpha-keto acid dehydrogenase E1 component beta chain	branched-chain amino acid catabolic process (0009083);cellular nitrogen compound metabolic process (0034641);response to cAMP (0051591);response to glucocorticoid (0051384);response to nutrient (0007584);oxidation-reduction process (0055114)	0009083;0009063;0006520;0019752;0043436;0006082;0044237;0008152;0008150;0009987;0044281;0044710;0044699;0044763;0071704;0044238;1901564;0006807;0046395;0016054;0044248;0009056;0044282;0044712;1901575;1901565;0009081;0034641;0051591;0014074;0010243;0009719;0050896;0010033;0042221;1901698;0014070;0046683;1901700;0051384;0031960;0048545;0009725;0033993;0007584;0031667;0009991;0009605;0055114	3-methyl-2-oxobutanoate dehydrogenase (2-methylpropanoyl-transferring) activity (0003863);alpha-ketoacid dehydrogenase activity (0003826);carboxy-lyase activity (0016831);protein binding (0005515)	0003863;0016624;0016903;0016491;0003824;0003674;0003826;0016831;0016830;0016829;0005515;0005488	mitochondrial alpha-ketoglutarate dehydrogenase complex (0005947)	0005947;0030062;0045239;0043234;0032991;0005575;0044444;0044424;0044464;0005623;0005622;0005737;0098798;0044429;0044446;0044422;0043226;0043229;0005739;0043231;0043227;0005759;0070013;0043233;0031974;0045240;1990204;1902494	-	-	-	-	-	C1	9.09	9	9.07	9.11	8.37	8.34	8.31	8.6	8.44	8.36	8.52	8.35	8.32	8.42	8.54	8.28
NM_001343	1601	DAB2	Dab, mitogen-responsive phosphoprotein, homolog 2 (Drosophila);adaptor molecule disabled-2;differentially expressed in ovarian carcinoma 2;differentially-expressed protein 2;disabled homolog 2, mitogen-responsive phosphoprotein	activation of JUN kinase activity (0007257);apoptotic process (0006915);obsolete death (0016265);cell morphogenesis involved in differentiation (0000904);cell proliferation (0008283);cellular response to transforming growth factor beta stimulus (0071560);clathrin coat assembly (0048268);vesicle coating (0006901);endoderm development (0007492);excretion (0007588);in utero embryonic development (00…	0007257;0000187;0032147;0045860;0001934;0001932;0031399;0032268;0031323;0019222;0050789;0065007;0008150;0050794;0051246;0060255;0080090;0042325;0019220;0051174;0031401;0032270;0031325;0009893;0048518;0048522;0051247;0010604;0042327;0045937;0010562;0033674;0043549;0051338;0050790;0065009;0051347;0043085;0044093;0045859;0043406;0043405;0043408;1902531;0009966;0010646;0023051;0048583;0071900;0043410…	cargo receptor activity (0038024);clathrin adaptor activity (0035615);phosphatidylinositol-4,5-bisphosphate binding (0005546);protein C-terminus binding (0008022);SMAD binding (0046332)	0038024;0004872;0060089;0003674;0035615;0030276;0005515;0005488;0098748;0030674;0060090;0005546;1902936;1901981;0035091;0005543;0008289;0043168;0043167;0008022;0046332	apical plasma membrane (0016324);clathrin coat of coated pit (0030132);0016023;0031988;clathrin-coated vesicle membrane (0030665);extracellular exosome (0070062);extracellular membrane-bounded organelle (0065010);focal adhesion (0005925);lysosomal membrane (0005765);nucleolus (0005730);transforming growth factor beta receptor complex (0070022)	0016324;0098590;0044459;0044425;0005575;0016020;0044464;0005623;0005886;0071944;0098589;0098805;0045177;0030132;0030118;0030117;0044444;0044424;0005622;0005737;0098796;0043234;0032991;0048475;0098797;0005905;0012505;0030136;0030135;0016023;0031410;0031982;0043226;0043229;0031988;0043227;0043231;0030665;0030662;0030659;0012506;0031090;0044422;0044433;0044446;0098588;0070062;0065010;0043230;0044421…	-	-	-	-	-	C1	7.11	7.29	7.36	7.94	5.37	5.59	5.74	5.75	5.84	5.6	5.92	5.87	5.93	5.85	5.59	5.82
NM_006096	10397	NDRG1	N-myc downstream regulated 1;N-myc downstream-regulated gene 1 protein;differentiation-related gene 1 protein;nickel-specific induction protein Cap43;protein regulated by oxygen-1;reducing agents and tunicamycin-responsive protein	cellular response to hypoxia (0071456);DNA damage response, signal transduction by p53 class mediator (0030330);mast cell activation (0045576);peripheral nervous system myelin maintenance (0032287);positive regulation of spindle checkpoint (0090232);positive regulation of cell cycle process (0090068);response to metal ion (0010038);negative regulation of cell proliferation (0008285)	0071456;0001666;0006950;0050896;0008150;0036293;0070482;0009628;0033554;0051716;0009987;0036294;0071453;0070887;0042221;0030330;0042770;0006974;0035556;0007165;0050794;0050789;0065007;0007154;0044763;0044699;0044700;0023052;0072331;0045576;0002274;0045321;0001775;0002376;0032287;0043217;0007009;0044802;0061024;0016043;0071840;0010256;0042552;0008366;0007272;0007399;0048731;0048856;0032502;0007275…	cadherin binding (0045296);gamma-tubulin binding (0043015);microtubule binding (0008017);protein complex binding (0032403);Rab GTPase binding (0017137)	0045296;0050839;0005515;0005488;0003674;0043015;0015631;0008092;0008017;0032403;0044877;0017137;0017016;0031267;0051020;0019899	cell-cell adherens junction (0005913);centrosome (0005813);cytosol (0005829);extracellular exosome (0070062);0031988;extracellular membrane-bounded organelle (0065010);microtubule (0005874);protein complex (0043234);nucleus (0005634);perinuclear region of cytoplasm (0048471);plasma membrane (0005886);recycling endosome membrane (0055038);myelin sheath (0043209)	0005913;0005911;0030054;0005575;0005912;0070161;0005813;0005815;0044430;0044446;0044422;0043226;0044424;0044464;0005623;0005622;0043229;0005856;0043232;0043228;0015630;0005737;0005829;0044444;0070062;0031988;0031982;0043227;0065010;0043230;0044421;0005576;1903561;0005874;0043234;0032991;0005634;0043231;0048471;0005886;0016020;0071944;0055038;0010008;0044440;0005768;0012505;0098588;0031090;0098805…	-	-	-	-	-	C1	11.12	11.27	11.56	11.35	10.01	9.97	10.03	9.97	10.07	9.86	10.13	10.19	9.9	9.54	9.87	9.52
NM_002773	5652	PRSS8	protease, serine, 8;channel-activating protease 1;serine protease 8	positive regulation of sodium ion transport (0010765);proteolysis (0006508)	0010765;0002028;0010959;0043269;0051049;0032879;0050789;0065007;0008150;0043270;0051050;0048518;0006508;0019538;0043170;0071704;0008152;0044238;1901564;0006807	serine-type endopeptidase activity (0004252);protein binding (0005515)	0004252;0004175;0070011;0008233;0016787;0003824;0003674;0008236;0017171;0005515;0005488	extracellular exosome (0070062);0031988;extracellular membrane-bounded organelle (0065010);integral component of membrane (0016021);plasma membrane (0005886)	0070062;0031988;0031982;0043226;0005575;0043227;0065010;0043230;0044421;0005576;1903561;0005615;0016021;0031224;0044425;0016020;0005886;0044464;0005623;0071944	-	-	-	-	-	C1	14.45	14.34	14.59	14.72	13.33	13.3	13.78	13.7	13.6	13.49	13.67	13.73	13.61	13.28	13.33	13.19
AK125136	-	-	-	-	-	-	-	-	-	-	-	-	-	-	C1	7.47	7.69	7.43	7.97	6.62	6.59	6.91	6.85	6.84	6.94	6.79	6.69	6.78	6.45	6.62	6.63
NM_001037633	64374	SIL1	SIL1 nucleotide exchange factor;BiP-associated protein;SIL1 homolog, endoplasmic reticulum chaperone	intracellular protein transport (0006886);protein folding (0006457);cellular protein metabolic process (0044267);regulation of catalytic activity (0050790);regulation of metabolic process (0019222)	0006886;0015031;0008104;0033036;0051179;0008150;0045184;0051234;0071702;0006810;0046907;0051649;0051641;0034613;0070727;0006457;0044267;0019538;0043170;0071704;0008152;0044238;0044260;0044237;0009987;0050790;0019222;0050789;0065007;0065009;0015833;0042886;0071705;1901564;0006807	unfolded protein binding (0051082);adenyl-nucleotide exchange factor activity (0000774)	0051082;0005515;0005488;0003674;0000774;0030554;0017076;0000166;0036094;1901265;0097159;1901363;0060590;0060589;0030234;0098772	endoplasmic reticulum lumen (0005788);extracellular space (0005615)	0005783;0043231;0043227;0043226;0005575;0043229;0044424;0044464;0005623;0005622;0044444;0005737;0012505;0005788;0044432;0044446;0044422;0070013;0043233;0031974;0005615;0044421;0005576	-	-	-	-	-	C1	10.13	9.91	10.26	10.19	9.14	8.95	9.33	9.27	9.39	8.87	9.25	9.1	8.94	8.72	8.93	8.8
NM_138980	5602	MAPK10	mitogen-activated protein kinase 10;JNK3 alpha protein kinase;MAP kinase 10;MAP kinase p49 3F12;MAPK 10;c-Jun N-terminal kinase 3;stress activated protein kinase beta;stress-activated protein kinase 1b;stress-activated protein kinase JNK3	activation of MAPK activity (0000187);Fc-epsilon receptor signaling pathway (0038095);innate immune response (0045087);JUN phosphorylation (0007258);MyD88-dependent toll-like receptor signaling pathway (0002755);regulation of circadian rhythm (0042752);regulation of sequence-specific DNA binding transcription factor activity (0051090);response to light stimulus (0009416);rhythmic process (0048511…	0000187;0032147;0045860;0001934;0001932;0031399;0032268;0031323;0019222;0050789;0065007;0008150;0050794;0051246;0060255;0080090;0042325;0019220;0051174;0031401;0032270;0031325;0009893;0048518;0048522;0051247;0010604;0042327;0045937;0010562;0033674;0043549;0051338;0050790;0065009;0051347;0043085;0044093;0045859;0043406;0043405;0043408;1902531;0009966;0010646;0023051;0048583;0071900;0043410;1902533…	ATP binding (0005524);purine ribonucleoside binding (0032550);JUN kinase activity (0004705);molecular transducer activity (0060089);MAP kinase kinase activity (0004708);protein binding (0005515)	0005524;0032550;0001883;0001882;0036094;0005488;0003674;0097159;0097367;1901363;0032549;0032559;0030554;0017076;0000166;1901265;0032555;0032553;0035639;0043168;0043167;0004705;0016909;0004707;0004702;0004674;0004672;0016301;0016772;0016740;0003824;0016773;0005057;0004871;0060089;0004708;0004712;0005515	cytosol (0005829);mitochondrion (0005739);nucleoplasm (0005654);plasma membrane (0005886);0097481;postsynaptic density of dendrite (0014069);cell projection part (0044463);neuron part (0097458)	0005737;0044424;0044464;0005575;0005623;0005622;0005829;0044444;0005739;0043231;0043227;0043226;0043229;0005654;0044428;0044446;0044422;0005634;0031981;0070013;0043233;0031974;0005886;0016020;0071944;0097481;0014069;0044456;0045202;0098794;0044463;0042995;0097458;0099572;0032279;0098984	-	-	-	-	-	C1	6.1	5.93	6.03	6.14	5.53	5.35	5.56	5.61	5.58	5.36	5.49	5.42	5.6	5.28	5.37	5.36
NM_007207	11221	DUSP10	dual specificity phosphatase 10;dual specificity phosphatase MKP-5;map kinase phosphatase 5;mitogen-activated protein kinase phosphatase 5;serine/threonine specific protein phosphatase	inactivation of MAPK activity (0000188);JNK cascade (0007254);negative regulation of JUN kinase activity (0043508);negative regulation of oligodendrocyte differentiation (0048715);negative regulation of protein kinase activity by regulation of protein phosphorylation (0044387);negative regulation of respiratory burst involved in inflammatory response (0060266);negative regulation of response to w…	0000188;0043407;0043405;0043408;0001932;0031399;0032268;0031323;0019222;0050789;0065007;0008150;0050794;0051246;0060255;0080090;0042325;0019220;0051174;1902531;0009966;0010646;0023051;0048583;0071900;0045859;0043549;0051338;0050790;0065009;0043409;0001933;0031400;0032269;0031324;0009892;0048519;0048523;0051248;0010605;0042326;0045936;0010563;1902532;0009968;0010648;0023057;0048585;0071901;0006469…	MAP kinase tyrosine/serine/threonine phosphatase activity (0017017);protein tyrosine phosphatase activity (0004725)	0033549;0004721;0016791;0042578;0016788;0016787;0003824;0003674;0017017;0008138;0004725	Golgi apparatus (0005794);nucleoplasm (0005654)	0005737;0044424;0044464;0005575;0005623;0005622;0005794;0043231;0043227;0043226;0043229;0044444;0012505;0005654;0044428;0044446;0044422;0005634;0031981;0070013;0043233;0031974	-	-	-	-	-	C1	6.23	6.55	6.76	6.76	5.31	5.42	5.46	5.66	5.52	5.64	5.53	5.41	5.28	5.54	5.62	5.42
NM_024307	79153	GDPD3	glycerophosphodiester phosphodiesterase domain containing 3	glycerol metabolic process (0006071);lipid metabolic process (0006629)	0006071;0019400;0019751;0006066;0044281;0044710;0008152;0008150;0044699;1901615;0071704;0044262;0005975;0044238;0044237;0009987;0044723;0044763;0006629	glycerophosphodiester phosphodiesterase activity (0008889);metal ion binding (0046872)	0008889;0008081;0042578;0016788;0016787;0003824;0003674;0046872;0043169;0043167;0005488	extracellular exosome (0070062);0031988;extracellular membrane-bounded organelle (0065010);integral component of membrane (0016021)	0070062;0031988;0031982;0043226;0005575;0043227;0065010;0043230;0044421;0005576;1903561;0016021;0031224;0044425;0016020;0005615	-	-	-	-	-	C1	10.49	10.5	10.33	10.41	9.63	9.57	9.62	9.6	9.67	9.69	9.5	9.5	9.37	9.24	9.41	9.21
NM_018389	55343	SLC35C1	solute carrier family 35 (GDP-fucose transporter), member C1;solute carrier family 35, member C1	positive regulation of macromitophagy in response to mitochondrial depolarization (0098779);anion transmembrane transport (0098656);carbohydrate transport (0008643);GDP-fucose import into Golgi lumen (0036085);cytosolic transport (0016482);purine-containing compound transmembrane transport (0072530);nucleotide transmembrane transport (1901679);single-organism intracellular transport (1902582);lip…	0098779;1903599;0010508;0010506;0031329;0009894;0019222;0050789;0065007;0008150;0031323;0050794;0031331;0009896;0009893;0048518;0031325;0048522;0010822;0010638;0033043;0051128;0051130;0010821;1903146;0098780;0033554;0006950;0050896;0051716;0009987;0098656;0006820;0006811;0044765;0006810;0051234;0051179;1902578;0044699;0034220;0055085;0044763;0008643;0071702;0036085;0015783;0036079;0015780;0006862…	antiporter activity (0015297);GDP-fucose transmembrane transporter activity (0005457);nucleotide transmembrane transporter activity (0015215);phosphate transmembrane transporter activity (1901677)	0015297;0015291;0022804;0022857;0005215;0003674;0005457;0036080;0005338;0015215;0015605;1901677;0015932;0022891;0022892;1901505	Golgi membrane (0000139);integral component of membrane (0016021)	0005794;0043231;0043227;0043226;0005575;0043229;0044424;0044464;0005623;0005622;0044444;0005737;0012505;0000139;0044431;0044446;0044422;0098588;0031090;0016020;0016021;0031224;0044425;0098791;0031984	-	-	-	-	-	C1	12.02	12.03	12.33	12.35	10.77	10.76	10.96	10.97	10.83	10.93	11.07	11.15	10.89	10.66	10.71	10.74
NM_021117	1408	CRY2	cryptochrome circadian clock 2;cryptochrome 2 (photolyase-like);growth-inhibiting protein 37	blue light signaling pathway (0009785);single-organism cellular process (0044763);circadian regulation of gene expression (0032922);single-organism metabolic process (0044710);entrainment of circadian clock by photoperiod (0043153);glucose homeostasis (0042593);lipid storage (0019915);negative regulation of circadian rhythm (0042754);negative regulation of glucocorticoid receptor signaling pathwa…	0009785;0030522;0007165;0050794;0050789;0065007;0008150;0007154;0044763;0009987;0044699;0044700;0023052;0051716;0050896;0071483;0009637;0009416;0009314;0009628;0071482;0071478;0071214;0032922;0007623;0048511;0010468;0060255;0019222;0044707;0032501;0006281;0006259;0044260;0043170;0071704;0008152;0044237;0090304;0006139;0006725;0034641;0006807;0044238;0046483;1901360;0006974;0033554;0006950;0044710…	blue light photoreceptor activity (0009882);damaged DNA binding (0003684);FAD binding (0071949);phosphatase binding (0019902);single-stranded DNA binding (0003697);0043566;transcription factor activity, transcription factor binding (0000989);transcription regulatory region sequence-specific DNA binding (0000976);ubiquitin binding (0043130);deoxyribodipyrimidine photo-lyase activity (0003904);DNA …	0009882;0009881;0038023;0004871;0060089;0003674;0004872;0003684;0003677;0003676;0097159;0005488;1901363;0003913;0016830;0016829;0003824;0071949;0050660;0000166;0036094;1901265;0043168;0043167;0050662;0048037;0019902;0019899;0005515;0003697;0043566;0000989;0000988;0000976;0043565;0044212;0000975;0001067;0043130;0032182;0003904;0003914;0019901;0019900;0035257;0051427;0005102;1990837;0003690	extracellular region (0005576);mitochondrion (0005739);nucleus (0005634)	0005737;0044424;0044464;0005575;0005623;0005622;0005576;0005739;0043231;0043227;0043226;0043229;0044444;0005634	-	-	-	-	-	C1	10.98	11.04	11.36	11.08	9.71	9.79	9.86	9.6	9.82	9.76	10.01	10.05	10.06	9.88	9.76	9.86
NM_030926	81618	ITM2C	integral membrane protein 2C;BRICHOS domain containing 2C;cerebral protein 14;integral membrane protein 3;transmembrane protein BRI3	negative regulation of neuron projection development (0010977);neuron differentiation (0030182);positive regulation of extrinsic apoptotic signaling pathway (2001238)	0010977;0010975;0031344;0051128;0050794;0050789;0065007;0008150;0045664;0050767;0051960;2000026;0050793;0051239;0060284;0045595;0048699;0022008;0030154;0048869;0044763;0009987;0044699;0044767;0032502;0007399;0048731;0048856;0007275;0044707;0032501;0031345;0051129;0048523;0048519;0045665;0050768;0010721;0045596;0051093;0051961;0051241;0030182;2001238;2001235;0009967;0009966;0010646;0023051;0048583…	ATP binding (0005524);purine ribonucleoside binding (0032550);amyloid-beta binding (0001540);protein binding (0005515)	0005524;0032550;0001883;0001882;0036094;0005488;0003674;0097159;0097367;1901363;0032549;0032559;0030554;0017076;0000166;1901265;0032555;0032553;0035639;0043168;0043167;0001540;0042277;0033218;0005515	extracellular exosome (0070062);0031988;extracellular membrane-bounded organelle (0065010);Golgi apparatus (0005794);integral component of membrane (0016021);lysosomal membrane (0005765);perinuclear region of cytoplasm (0048471);plasma membrane (0005886)	0070062;0031988;0031982;0043226;0005575;0043227;0065010;0043230;0044421;0005576;1903561;0005794;0043231;0043229;0044424;0044464;0005623;0005622;0044444;0005737;0012505;0016021;0031224;0044425;0016020;0005765;0005774;0044437;0044446;0044422;0005773;0098588;0031090;0098805;0005764;0000323;0048471;0005886;0071944;0098852;0005615	-	-	-	-	-	C1	7.27	7.34	7.65	7.75	6.64	6.74	6.95	6.78	6.79	6.77	6.82	6.6	6.39	6.55	6.59	6.59
NM_181789	342035	GLDN	gliomedin;collomin;colmedin	clustering of voltage-gated sodium channels (0045162);heterotypic cell-cell adhesion (0034113);microvillus organization (0032528)	0045162;0045161;0044802;0044763;0009987;0008150;0044699;0061024;0016043;0071840;0042551;0048469;0021700;0044767;0032502;0048869;0048468;0048856;0030154;0048666;0030182;0048699;0022008;0007399;0048731;0007275;0044707;0032501;0034113;0016337;0098602;0007155;0022610;0098609;0032528;0030030;0120036;0071695	protein binding involved in heterotypic cell-cell adhesion (0086080)	0086080;0098632;0098631;0005515;0005488;0003674	collagen trimer (0005581);extracellular space (0005615);integral component of membrane (0016021);plasma membrane (0005886)	0005581;0043234;0032991;0005575;0005615;0044421;0005576;0016021;0031224;0044425;0016020;0005886;0044464;0005623;0071944	-	-	-	-	-	C1	7.58	7.51	7.78	7.94	6.87	6.75	7.08	6.99	7.08	6.9	7.02	6.96	6.68	6.87	6.94	6.73
NM_005620	6282	S100A11	S100 calcium binding protein A11;MLN 70;S100 calcium-binding protein A11 (calgizzarin);calgizzarin;epididymis secretory protein Li 43;metastatic lymph node gene 70 protein;protein S100-C	negative regulation of cell proliferation (0008285);negative regulation of DNA replication (0008156);signal transduction (0007165);single-organism cellular process (0044763)	0008285;0042127;0050794;0050789;0065007;0008150;0048523;0048519;0008156;0006275;0051052;0019219;0031323;0019222;0051171;0080090;0060255;2000112;0010556;0009889;0031326;0051053;0010605;0009892;0045934;0031324;0051172;2000113;0010558;0009890;0031327;0007165;0007154;0044763;0009987;0044699;0044700;0023052;0051716;0050896	calcium ion binding (0005509);calcium-dependent protein binding (0048306);protein homodimerization activity (0042803);S100 protein binding (0044548)	0005509;0046872;0043169;0043167;0005488;0003674;0048306;0005515;0042803;0042802;0046983;0044548	cytoplasm (0005737);extracellular exosome (0070062);0031988;extracellular membrane-bounded organelle (0065010);nucleoplasm (0005654);ruffle (0001726)	0005737;0044424;0044464;0005575;0005623;0005622;0070062;0031988;0031982;0043226;0043227;0065010;0043230;0044421;0005576;1903561;0005615;0005654;0044428;0044446;0044422;0043229;0005634;0043231;0031981;0070013;0043233;0031974;0001726;0042995;0031252;0120025	-	-	FCDM1_peak_340 (8.96809)	-	-	C1	12.78	13.05	12.69	12.94	12.28	12.24	12.08	12.2	12.09	12.21	12.15	12.12	11.87	12.07	12.07	12.05
NM_145252	124220	ZG16B	zymogen granule protein 16B;endocrine and exocrine protein;jacalin-like lectin domain containing 2;pancreatic adenocarcinoma upregulated factor	retina homeostasis (0001895)	0001895;0001894;0060249;0042592;0065008;0065007;0008150;0048871;0044707;0032501;0044699	carbohydrate binding (0030246)	0030246;0005488;0003674	extracellular exosome (0070062);0031988;extracellular membrane-bounded organelle (0065010)	0070062;0031988;0031982;0043226;0005575;0043227;0065010;0043230;0044421;0005576;1903561;0005615	-	-	-	-	-	C1	12.85	12.76	13.1	13.18	12.05	11.77	12.38	12.09	12.15	11.89	12.14	12.11	12.04	11.75	12.04	11.95
NM_022119	64063	PRSS22	protease, serine, 22;prosemin;protease, serine S1 family member 22;serine protease 22;serine protease 26;tryptase epsilon	proteolysis (0006508)	0006508;0019538;0043170;0071704;0008152;0008150;0044238;1901564;0006807	serine-type endopeptidase activity (0004252)	0004252;0004175;0070011;0008233;0016787;0003824;0003674;0008236;0017171	extracellular region (0005576)	0005576;0005575	-	-	-	-	-	C1	9.46	9.71	9.69	9.75	8.48	8.5	8.53	8.41	8.51	8.66	8.49	8.57	8.73	8.61	8.63	8.64
NM_080685	5783	PTPN13	protein tyrosine phosphatase, non-receptor type 13 (APO-1/CD95 (Fas)-associated phosphatase);fas-associated protein-tyrosine phosphatase 1;hPTPE1;protein-tyrosine phosphatase 1E;protein-tyrosine phosphatase PTPL1	peptidyl-tyrosine dephosphorylation (0035335);regulation of phosphatidylinositol 3-kinase signaling (0014066)	0035335;0006470;0006464;0036211;0019538;0043170;0071704;0008152;0008150;0044238;0043412;0044267;0044260;0044237;0009987;0016311;0006796;0006793;0014066;1902531;0009966;0010646;0050794;0050789;0065007;0023051;0048583;1901564;0006807	phosphatidylinositol 3-kinase regulatory subunit binding (0036312);protein tyrosine phosphatase activity (0004725)	0036312;0043548;0005515;0005488;0003674;0004725;0004721;0016791;0042578;0016788;0016787;0003824	cell body (0044297);cytoplasm (0005737);cytoskeleton (0005856);extracellular exosome (0070062);0031988;extracellular membrane-bounded organelle (0065010);lamellipodium (0030027);neuron projection (0043005);nucleus (0005634);plasma membrane (0005886)	0044297;0044464;0005575;0005623;0005737;0044424;0005622;0005856;0043232;0043228;0043226;0043229;0070062;0031988;0031982;0043227;0065010;0043230;0044421;0005576;1903561;0030027;0042995;0031252;0043005;0097458;0005634;0043231;0005886;0016020;0071944;0120025;0005615	-	-	-	-	-	C1	10.48	10.65	10.66	10.85	9.42	9.32	9.5	9.5	9.62	9.54	9.58	9.54	9.4	9.34	9.38	9.48
NM_001145	283	ANG	angiogenin, ribonuclease, RNase A family, 5;RNase 5;epididymis luminal protein 168;ribonuclease 5;ribonuclease A A1	actin filament polymerization (0030041);activation of phospholipase A2 activity (0032431);activation of phospholipase C activity (0007202);activation of protein kinase B activity (0032148);angiogenesis (0001525);cell communication (0007154);cell migration (0016477);diacylglycerol biosynthetic process (0006651);homeostatic process (0042592);negative regulation of smooth muscle cell proliferation (…	0030041;0008154;0007015;0071822;0043933;0016043;0009987;0008150;0071840;0030036;0007010;0006996;0030029;0044763;0044699;1902589;0051258;0043623;0006461;0065003;0022607;0044085;0070271;0034622;0032431;0032430;0010518;0010517;0060191;0051336;0050790;0019222;0050789;0065007;0065009;0060193;0051345;0043085;0009893;0048518;0044093;0032429;0007202;0010863;1900274;0032148;0032147;0045860;0001934;0001932…	actin binding (0003779);copper ion binding (0005507);DNA binding (0003677);endonuclease activity (0004519);heparin binding (0008201);peptide binding (0042277);protein homodimerization activity (0042803);receptor binding (0005102);ribonuclease activity (0004540);rRNA binding (0019843)	0003779;0008092;0005515;0005488;0003674;0005507;0046914;0046872;0043169;0043167;0003677;0003676;0097159;1901363;0004519;0004518;0016788;0016787;0003824;0008201;0005539;0097367;0043168;1901681;0042277;0033218;0042803;0042802;0046983;0005102;0004540;0019843;0003723	angiogenin-PRI complex (0032311);basal lamina (0005605);extracellular exosome (0070062);0031988;extracellular membrane-bounded organelle (0065010);growth cone (0030426);neuronal cell body (0043025);nucleolus (0005730)	0032311;0043234;0032991;0005575;0044421;0005576;0005605;0044420;0031012;0005604;0005578;0070062;0031988;0031982;0043226;0043227;0065010;0043230;1903561;0005615;0030426;0030427;0044464;0005623;0044463;0042995;0097458;0043005;0043025;0044297;0036477;0005730;0043232;0043228;0043229;0044424;0005622;0044428;0044446;0044422;0005634;0043231;0031981;0070013;0043233;0031974;0120038;0120025	-	-	-	-	-	C1	8.33	8.4	8.73	8.77	7.26	7.13	7.42	7.47	7.48	7.26	7.46	7.46	7.41	7.21	7.48	7.6
NM_199460	775	CACNA1C	calcium channel, voltage-dependent, L type, alpha 1C subunit;DHPR, alpha-1 subunit;calcium channel, L type, alpha-1 polypeptide, isoform 1, cardiac muscle;calcium channel, cardic dihydropyridine-sensitive, alpha-1 subunit;voltage-dependent L-type Ca2+ channel alpha 1 subunit;voltage-gated L-type calcium channel Cav1.2 alpha 1 subunit, splice variant 10*	adult walking behavior (0007628);axon guidance (0007411);calcium ion import (0070509);calcium ion transport into cytosol (0060402);cytosolic transport (0016482);single-organism intracellular transport (1902582);calcium ion regulated exocytosis (0017156);calcium-mediated signaling using extracellular calcium source (0035585);cell communication by electrical coupling involved in cardiac conduction …	0007628;0008344;0007626;0007610;0008150;0030534;0044707;0032501;0044699;0044708;0007411;0097485;0006928;0044763;0009987;0006935;0042330;0040011;0009605;0050896;0042221;0048812;0048858;0030030;0016043;0071840;0032990;0032989;0009653;0032502;0048856;0048869;0044767;0000902;0031175;0048666;0048468;0030154;0030182;0048699;0022008;0007399;0048731;0007275;0007409;0048667;0000904;0061564;0070509;0030001…	alpha-actinin binding (0051393);calmodulin binding (0005516);high voltage-gated calcium channel activity (0008331);metal ion binding (0046872);protein domain specific binding (0019904);protein phosphatase 2A binding (0051721)	0051393;0042805;0008092;0005515;0005488;0003674;0005516;0008331;0005245;0005262;0005261;0005216;0015075;0022891;0022857;0005215;0022892;0022838;0015267;0022803;0008324;0015085;0046873;0022890;0072509;0022843;0005244;0022832;0022836;0046872;0043169;0043167;0019904;0051721;0019903;0019902;0019899	caveolar macromolecular signaling complex (0002095);dendritic shaft (0043198);neuronal cell body (0043025);postsynaptic density of dendrite (0014069);voltage-gated calcium channel complex (0005891);Z disc (0030018);cytosol (0005829);T-tubule (0030315)	0002095;0098797;0044459;0044425;0005575;0016020;0044464;0005623;0005886;0071944;0098796;0043234;0032991;0005901;0044853;0045121;0098589;0098805;0098590;0005737;0044424;0005622;0043198;0044463;0042995;0097458;0030425;0043005;0036477;0016021;0031224;0043025;0044297;0014069;0044456;0045202;0098794;0005891;0034704;0034703;0034702;1902495;1990351;0030018;0044449;0044422;0043226;0044444;0043292;0043232…	-	-	-	-	-	C1	6.22	5.83	6.37	6.15	5.18	5.15	5.37	5.33	5.22	5.12	5.45	5.35	5.09	4.98	5.08	5.08
NM_001398	1891	ECH1	enoyl CoA hydratase 1, peroxisomal;delta3,5-delta2,4-dienoyl-CoA isomerase;dienoyl-CoA isomerase;enoyl Coenzyme A hydratase 1, peroxisomal;peroxisomal enoyl-CoA hydratase 1	fatty acid beta-oxidation (0006635)	0006635;0009062;0006631;0032787;0019752;0043436;0006082;0044237;0008152;0008150;0009987;0044281;0044710;0044699;0044763;0071704;0044255;0006629;0044238;0044242;0016042;0044712;0009056;1901575;0044248;0072329;0046395;0016054;0044282;0019395;0034440;0030258;0055114	isomerase activity (0016853);receptor binding (0005102)	0016853;0003824;0003674;0005102;0005515;0005488	extracellular exosome (0070062);0031988;extracellular membrane-bounded organelle (0065010);membrane (0016020);mitochondrion (0005739);peroxisome (0005777)	0070062;0031988;0031982;0043226;0005575;0043227;0065010;0043230;0044421;0005576;1903561;0016020;0005739;0043231;0043229;0044424;0044464;0005623;0005622;0044444;0005737;0005777;0042579;0005615	-	-	-	-	-	C1	12	12.07	12.05	11.87	11.26	11.13	10.89	11.14	11.03	11.11	11.07	11.04	11.15	11.14	11.3	11.1
A_33_P3349455	-	-	-	-	-	-	-	-	-	-	-	-	-	-	C1	7.47	7.27	7.45	7.43	6.61	6.31	6.62	6.71	6.49	6.55	6.57	6.61	6.57	6.52	6.53	6.59
NR_024256	399717	GATA3-AS1	GATA3 antisense RNA 1	-	-	-	-	-	-	-	-	-	-	-	C1	15	14.68	15	15.07	14.12	13.87	14.3	14.17	14.21	13.98	14.21	14.2	14.2	13.93	14.1	13.84
NR_024014	100130449	PP14571	uncharacterized LOC100130449	-	-	-	-	-	-	-	-	-	-	-	C1	11.38	11.28	11.46	11.44	9.08	9.27	9.22	9.44	9.44	9.65	9.53	9.82	9.34	9.15	9.07	9.02
NM_001003940	90427	BMF	Bcl2 modifying factor	anoikis (0043276);obsolete death (0016265);intrinsic apoptotic signaling pathway (0097193);negative regulation of apoptotic signaling pathway (2001234);positive regulation of intrinsic apoptotic signaling pathway (2001244);positive regulation of protein homooligomerization (0032464);positive regulation of protein insertion into mitochondrial membrane involved in apoptotic signaling pathway (19007…	0043276;0006915;0012501;0008219;0016265;0044699;0008150;0044763;0009987;0097193;0035556;0007165;0050794;0050789;0065007;0007154;0044700;0023052;0051716;0050896;0097190;2001234;0009968;0009966;0010646;0023051;0048583;0010648;0048523;0048519;0023057;0048585;0043066;0042981;0043067;0010941;0043069;0060548;2001233;2001244;1902533;0009967;0010647;0048522;0048518;0023056;0048584;1902531;2001235;0043065…	protein binding (0005515)	0005515;0005488;0003674	acrosomal vesicle (0001669);0016023;0031988;cytosol (0005829);mitochondrial outer membrane (0005741);myosin complex (0016459);plasma membrane (0005886)	0001669;0030141;0016023;0031410;0031982;0043226;0005575;0043229;0044424;0044464;0005623;0005622;0044444;0005737;0031988;0043227;0043231;0012505;0097223;0005829;0005741;0031966;0031090;0016020;0044422;0044429;0044446;0005739;0005740;0031967;0031975;0031968;0019867;0098805;0098588;0016459;0043234;0032991;0044430;0005856;0043232;0043228;0015629;0005886;0071944;0099503;0097708	-	-	-	-	-	C1	7.83	7.81	7.83	7.9	6.44	6.41	6.46	6.53	6.49	6.49	6.43	6.47	6.06	6.04	6.05	6.03
NM_006018	8843	HCAR3	hydroxycarboxylic acid receptor 3;G protein-coupled receptor 109B;G-protein coupled receptor 109B;G-protein coupled receptor HM74;G-protein coupled receptor HM74B;GTP-binding protein;hydroxy-carboxylic acid receptor 3;niacin receptor 2;nicotinic acid receptor 2;putative chemokine receptor	G-protein coupled receptor signaling pathway (0007186);cell surface receptor signaling pathway (0007166);single-organism cellular process (0044763)	0007186;0007166;0007165;0050794;0050789;0065007;0008150;0007154;0044763;0009987;0044699;0044700;0023052;0051716;0050896	G-protein coupled receptor activity (0004930)	0004930;0004888;0038023;0004871;0060089;0003674;0004872;0099600	integral component of plasma membrane (0005887)	0005887;0016021;0031224;0044425;0005575;0016020;0031226;0044459;0044464;0005623;0005886;0071944	-	-	-	-	-	C1	8.51	8.86	8.48	8.83	6.58	6.97	6.84	7.08	6.66	7.09	6.95	7	6.84	6.67	6.94	6.66
ENST00000527620	-	-	-	-	-	-	-	-	-	-	-	-	-	-	C1	9.42	9.55	9.8	9.34	8.31	8.33	8.29	8.38	8.25	8.08	8.1	8.5	8.16	7.98	8.06	8.06
NM_015271	23321	TRIM2	tripartite motif containing 2;E3 ubiquitin-protein ligase TRIM2;RING finger protein 86;tripartite motif protein TRIM2	regulation of neuron apoptotic process (0043523);protein ubiquitination (0016567)	0043523;0042981;0043067;0010941;0050794;0050789;0065007;0008150;1901214;0016567;0032446;0070647;0006464;0036211;0019538;0043170;0071704;0008152;0044238;0043412;0044267;0044260;0044237;0009987;1901564;0006807	ligase activity (0016874);zinc ion binding (0008270);protein binding (0005515);ubiquitin protein ligase activity (0061630)	0016874;0003824;0003674;0004842;0019787;0016740;0008270;0046914;0046872;0043169;0043167;0005488;0005515;0061630;0061659	cytoplasm (0005737)	0005737;0044424;0044464;0005575;0005623;0005622	-	-	-	-	-	C1	7.28	7.5	7.66	7.72	6.7	6.75	6.74	6.9	6.65	6.76	6.99	6.88	6.71	6.91	6.94	6.85
NM_144765	10205	MPZL2	myelin protein zero-like 2;epithelial V-like antigen 1	anatomical structure morphogenesis (0009653);homophilic cell adhesion via plasma membrane adhesion molecules (0007156);T cell differentiation in thymus (0033077);homotypic cell-cell adhesion (0034109);thymocyte aggregation (0071594)	0009653;0032502;0008150;0048856;0007156;0098742;0098609;0007155;0022610;0033077;0030217;0030098;0002521;0030154;0048869;0044763;0009987;0044699;0044767;0030097;0048534;0048513;0048731;0007275;0044707;0032501;0002520;0002376;0046649;0045321;0001775;0042110;0070489;0071593;0070486;0007159;0016337;0098602;0034109;0071594	protein binding (0005515)	0005515;0005488;0003674	cytoskeleton (0005856);integral component of membrane (0016021);plasma membrane (0005886)	0005856;0043232;0043228;0043226;0005575;0043229;0044424;0044464;0005623;0005622;0016021;0031224;0044425;0016020;0005886;0071944	-	-	-	-	-	C1	9.45	9.59	9.65	9.68	8.62	8.91	8.54	8.87	8.55	8.95	8.61	8.89	8.32	8.88	8.56	8.55
NR_027418	100499466	LINC00674	long intergenic non-protein coding RNA 674	-	-	-	-	-	-	-	-	-	-	-	C1	10.33	10.41	10.41	10.39	9.61	9.67	9.8	9.61	9.79	9.72	9.76	9.82	9.85	9.63	9.62	9.82
NM_000308	5476	CTSA	cathepsin A;beta-galactosidase 2;beta-galactosidase protective protein;carboxypeptidase C;carboxypeptidase L;carboxypeptidase Y-like kininase;carboxypeptidase-L;deamidase;lysosomal carboxypeptidase A;protective protein cathepsin A;urinary kininase	dolichol-linked oligosaccharide biosynthetic process (0006488);glycosphingolipid metabolic process (0006687);intracellular protein transport (0006886);positive regulation of catalytic activity (0043085);positive regulation of metabolic process (0009893);post-translational protein modification (0043687);protein N-linked glycosylation via asparagine (0018279);single-organism carbohydrate metabolic …	0044267;0019538;0043170;0071704;0008152;0008150;0044238;0044260;0044237;0009987;0006488;1901137;1901135;1901576;0009058;0006687;0006664;0006643;0044255;0006629;0044710;0044699;0044763;1903509;0006665;1901564;0006807;0006886;0015031;0008104;0033036;0051179;0045184;0051234;0071702;0006810;0046907;0051649;0051641;0034613;0070727;0043085;0009893;0019222;0050789;0065007;0048518;0044093;0065009;0050790…	enzyme activator activity (0008047);serine-type carboxypeptidase activity (0004185)	0004180;0008238;0070011;0008233;0016787;0003824;0003674;0008047;0030234;0098772;0004185;0070008;0008236;0017171	endoplasmic reticulum (0005783);extracellular exosome (0070062);0031988;extracellular membrane-bounded organelle (0065010);lysosomal lumen (0043202);membrane (0016020);nucleoplasm (0005654);mitochondrion (0005739)	0005783;0043231;0043227;0043226;0005575;0043229;0044424;0044464;0005623;0005622;0044444;0005737;0012505;0070062;0031988;0031982;0065010;0043230;0044421;0005576;1903561;0043202;0005775;0044437;0044446;0044422;0005773;0070013;0043233;0031974;0005764;0000323;0016020;0005654;0044428;0005634;0031981;0005739;0005615	-	-	-	-	-	C1	13.65	13.68	13.74	13.65	13.14	12.98	12.83	13.09	12.89	13	13.01	13.11	13.01	12.95	13.06	12.79
NM_000599	3488	IGFBP5	insulin-like growth factor binding protein 5;IBP-5;IGF-binding protein 5;IGFBP-5	cellular protein metabolic process (0044267);cellular response to cAMP (0071320);glucose homeostasis (0042593);glucose metabolic process (0006006);hair follicle morphogenesis (0031069);intracellular signal transduction (0035556);mammary gland involution (0060056);negative regulation of insulin-like growth factor receptor signaling pathway (0043569);negative regulation of osteoblast differentiatio…	0044267;0019538;0043170;0071704;0008152;0008150;0044238;0044260;0044237;0009987;0071320;0051591;0014074;0010243;0009719;0050896;0010033;0042221;1901698;0014070;0046683;1901700;0071407;0071310;0070887;0051716;0071417;0071495;1901699;1901701;0042593;0033500;0048878;0042592;0065008;0065007;0006006;0019318;0005996;0044723;0005975;0044710;0044699;0031069;0009653;0032502;0048856;0022405;0022404;0044707…	fibronectin binding (0001968);insulin-like growth factor I binding (0031994);insulin-like growth factor II binding (0031995)	0001968;0005515;0005488;0003674;0031994;0005520;0019838;0031995	intracellular (0005622);insulin-like growth factor ternary complex (0042567)	0005576;0005575;0005615;0044421;0016942;0036454;0043234;0032991;0005622;0044464;0005623;0042567	-	-	-	-	-	C1	9.96	9.75	10.53	10.44	7.68	7.58	7.79	7.84	8.07	7.59	8.31	8.48	7.42	7.34	7.71	7.5
NM_001104548	642587	MIR205HG	MIR205 host gene;MIR205 host gene (non-protein coding);NPC-A-5;long intergenic non-protein coding RNA 510	-	-	-	-	-	-	-	-	-	-	-	C1	8.38	8.28	8.58	8.49	6.98	7.01	7.21	6.86	7.44	7.04	7.04	6.89	6.9	6.7	6.59	6.44
NM_012338	23554	TSPAN12	tetraspanin 12;tetraspan NET-2;transmembrane 4 superfamily member 12;tspan-12	angiogenesis (0001525);cell surface receptor signaling pathway (0007166);single-organism cellular process (0044763);regulation of angiogenesis (0045765);retina layer formation (0010842);tissue morphogenesis (0048729)	0001525;0044767;0032502;0008150;0044699;0048646;0009653;0048856;0048514;0001568;0001944;0048731;0007275;0044707;0032501;0072358;0072359;0007166;0007165;0050794;0050789;0065007;0007154;0044763;0009987;0044700;0023052;0051716;0050896;0045765;0022603;0050793;1901342;2000026;0051239;0010842;0003407;0060041;0009888;0043010;0001654;0007423;0048513;0060042;0048729;0048593;0048592;0090596;0009887	protein binding (0005515);Wnt-activated receptor activity (0042813)	0005515;0005488;0003674;0042813;0004888;0038023;0004871;0060089;0004872;0099600	integral component of plasma membrane (0005887)	0016021;0031224;0044425;0005575;0016020;0005887;0031226;0044459;0044464;0005623;0005886;0071944	-	-	-	-	-	C1	5.31	5.3	5.52	5.6	4.91	4.76	5.05	4.92	4.95	4.8	4.85	4.76	5.03	4.9	4.77	4.77
NM_001014448	8532	CPZ	carboxypeptidase Z;metallocarboxypeptidase Z	proteolysis (0006508);Wnt signaling pathway (0016055)	0006508;0019538;0043170;0071704;0008152;0008150;0044238;0016055;0007166;0007165;0050794;0050789;0065007;0007154;0044763;0009987;0044699;0044700;0023052;0051716;0050896;1901564;0006807;1905114;0007267;0198738	metallocarboxypeptidase activity (0004181);zinc ion binding (0008270)	0004181;0004180;0008238;0070011;0008233;0016787;0003824;0003674;0008235;0008237;0008270;0046914;0046872;0043169;0043167;0005488	extracellular exosome (0070062);0031988;extracellular membrane-bounded organelle (0065010);proteinaceous extracellular matrix (0005578)	0070062;0031988;0031982;0043226;0005575;0043227;0065010;0043230;0044421;0005576;1903561;0005578;0031012;0005615	-	-	-	-	-	C1	6.23	6.76	6.45	6.53	5.65	5.99	5.57	5.8	5.52	6.15	5.93	5.9	5.75	5.93	5.66	5.52
NM_001003408	3983	ABLIM1	actin binding LIM protein 1;actin-binding LIM protein family member 1;actin-binding double-zinc-finger protein	axon guidance (0007411);0042384;cellular component assembly involved in morphogenesis (0010927);cilium assembly (0060271);cytoskeleton organization (0007010);lamellipodium assembly (0030032);animal organ morphogenesis (0009887);positive regulation of transcription from RNA polymerase II promoter (0045944);visual perception (0007601)	0007411;0097485;0006928;0044763;0009987;0008150;0044699;0006935;0042330;0040011;0009605;0050896;0042221;0048812;0048858;0030030;0016043;0071840;0032990;0032989;0009653;0032502;0048856;0048869;0044767;0000902;0031175;0048666;0048468;0030154;0030182;0048699;0022008;0007399;0048731;0007275;0044707;0032501;0007409;0048667;0000904;0061564;0042384;0010927;0022607;0044085;0048646;0030031;0044782;1902589…	actin binding (0003779);zinc ion binding (0008270)	0003779;0008092;0005515;0005488;0003674;0008270;0046914;0046872;0043169;0043167	cytoplasm (0005737);lamellipodium (0030027);stress fiber (0001725);0097481;postsynaptic density of dendrite (0014069);cell projection part (0044463);neuron part (0097458)	0015629;0005856;0043232;0043228;0043226;0005575;0043229;0044424;0044464;0005623;0005622;0005737;0030027;0042995;0031252;0001725;0032432;0044430;0044446;0044422;0042641;0097481;0014069;0044456;0045202;0098794;0044463;0097458;0097517;0099572;0032279;0098984;0120025	-	-	-	-	-	C1	6.72	6.73	7.21	6.81	6.12	6.06	6.31	6.33	6.23	6.1	6.15	5.97	6.35	6.03	6.25	6.07
NM_004323	573	BAG1	BCL2-associated athanogene;Bcl-2 associating athanogene-1 protein;Bcl-2-binding protein;glucocortoid receptor-associated protein RAP46;receptor-associated protein, 46-KD	apoptotic process (0006915);obsolete death (0016265);cell surface receptor signaling pathway (0007166);cellular response to heat (0034605);chaperone cofactor-dependent protein refolding (0070389);cellular protein metabolic process (0044267);intracellular signal transduction (0035556);regulation of cellular response to heat (1900034);negative regulation of motor neuron apoptotic process (2000672);…	0006915;0012501;0008219;0016265;0044699;0008150;0044763;0009987;0007166;0007165;0050794;0050789;0065007;0007154;0044700;0023052;0051716;0050896;0034605;0009408;0006950;0009266;0009628;0033554;0070389;0042026;0006457;0044267;0019538;0043170;0071704;0008152;0044238;0044260;0044237;0061077;0035556;0043066;0042981;0043067;0010941;0043069;0060548;0048523;0048519;1900034;0080135;0080134;0048583;2000672…	signal transducer activity, downstream of receptor (0005057);molecular transducer activity (0060089);chaperone binding (0051087)	0005057;0004871;0060089;0003674;0005515;0005488;0051087	cytosol (0005829);nucleus (0005634)	0005737;0044424;0044464;0005575;0005623;0005622;0005829;0044444;0005634;0043231;0043227;0043226;0043229	-	-	-	-	-	C1	13.26	13.33	13.33	13.7	12.53	12.74	12.72	12.9	12.65	12.75	12.69	12.78	12.6	12.77	12.54	12.73
NM_033515	93663	ARHGAP18	Rho GTPase activating protein 18;rho-type GTPase-activating protein 18	regulation of small GTPase mediated signal transduction (0051056);small GTPase mediated signal transduction (0007264);single-organism cellular process (0044763);positive regulation of GTPase activity (0043547);positive regulation of metabolic process (0009893)	0051056;1902531;0009966;0010646;0050794;0050789;0065007;0008150;0023051;0048583;0007264;0035556;0007165;0007154;0044763;0009987;0044699;0044700;0023052;0051716;0050896;0043547;0043087;0051336;0050790;0019222;0065009;0051345;0043085;0009893;0048518;0044093	GTPase activator activity (0005096)	0005096;0008047;0030234;0098772;0003674;0030695;0060589	cytosol (0005829)	0005829;0044444;0044424;0044464;0005575;0005623;0005622;0005737	-	-	-	-	-	C1	7.33	7.23	7.41	7.46	6.45	6.52	6.6	6.6	6.76	6.65	6.83	6.65	6.69	6.54	6.67	6.79
NM_018287	94134	ARHGAP12	Rho GTPase activating protein 12;rho-type GTPase-activating protein 12	morphogenesis of an epithelial sheet (0002011);regulation of small GTPase mediated signal transduction (0051056);small GTPase mediated signal transduction (0007264);single-organism cellular process (0044763);positive regulation of GTPase activity (0043547);positive regulation of metabolic process (0009893)	0002011;0002009;0048729;0009653;0032502;0008150;0048856;0044767;0044699;0009888;0060429;0051056;1902531;0009966;0010646;0050794;0050789;0065007;0023051;0048583;0007264;0035556;0007165;0007154;0044763;0009987;0044700;0023052;0051716;0050896;0043547;0043087;0051336;0050790;0019222;0065009;0051345;0043085;0009893;0048518;0044093	GTPase activator activity (0005096)	0005096;0008047;0030234;0098772;0003674;0030695;0060589	cytosol (0005829)	0005829;0044444;0044424;0044464;0005575;0005623;0005622;0005737	-	-	-	-	-	C1	11.35	11.1	11.56	11.61	10.31	10.42	10.97	10.66	10.74	10.61	10.83	10.91	10.59	10.55	10.53	10.39
NM_022748	64759	TNS3	tensin 3;tensin-like SH2 domain containing 1;tensin-like SH2 domain-containing 1;tensin-like SH2 domain-containing protein 1;thyroid specific PTB domain protein;tumor endothelial marker 6	cell migration (0016477);lung alveolus development (0048286);positive regulation of cell proliferation (0008284);intracellular signal transduction (0035556)	0016477;0048870;0006928;0044763;0009987;0008150;0044699;0040011;0051674;0051179;0048286;0044767;0032502;0048856;0030324;0048513;0048731;0007275;0044707;0032501;0030323;0035295;0060541;0008284;0042127;0050794;0050789;0065007;0048522;0048518;0035556;0007165;0007154;0044700;0023052;0051716;0050896	metal ion binding (0046872);protein binding (0005515)	0046872;0043169;0043167;0005488;0003674;0005515	cytoplasm (0005737);focal adhesion (0005925)	0005737;0044424;0044464;0005575;0005623;0005622;0005925;0005924;0005912;0070161;0030054;0030055	-	-	-	-	-	C1	7.79	8.31	7.84	8.1	6.39	6.82	6.44	6.64	6.49	7.15	6.42	6.61	6.65	6.73	6.54	6.68
NM_013230	100133941	CD24	CD24 molecule;CD24 antigen (small cell lung carcinoma cluster 4 antigen)	axon guidance (0007411);B cell receptor transport into membrane raft (0032597);chemokine receptor transport out of membrane raft (0032600);cholesterol homeostasis (0042632);glomerular parietal epithelial cell differentiation (0072139);glomerular visceral epithelial cell differentiation (0072112);immune response-regulating cell surface receptor signaling pathway (0002768);intrinsic apoptotic signa…	0007411;0097485;0006928;0044763;0009987;0008150;0044699;0006935;0042330;0040011;0009605;0050896;0042221;0048812;0048858;0030030;0016043;0071840;0032990;0032989;0009653;0032502;0048856;0048869;0044767;0000902;0031175;0048666;0048468;0030154;0030182;0048699;0022008;0007399;0048731;0007275;0044707;0032501;0007409;0048667;0000904;0061564;0032597;0032595;0032594;0006886;0015031;0008104;0033036;0051179…	protein kinase binding (0019901);protein tyrosine kinase activator activity (0030296);signal transducer activity (0004871);molecular transducer activity (0060089);carbohydrate binding (0030246)	0019901;0019900;0019899;0005515;0005488;0003674;0030296;0030295;0019209;0008047;0030234;0098772;0019207;0019887;0004871;0060089;0030246	membrane raft (0045121);anchored component of external side of plasma membrane (0031362);ciliary membrane (0060170);microvillus membrane (0031528);cytosol (0005829)	0031225;0031224;0044425;0005575;0016020;0009986;0044464;0005623;0045121;0098589;0098805;0005886;0071944;0031362;0031233;0031226;0044459;0009897;0098552;0046658;0060170;0031253;0044463;0042995;0098590;0044441;0044422;0043226;0005929;0098588;0031090;0043227;0031528;0005902;0005622;0005829;0044444;0044424;0005737;0098858;0120025;0120038;0098857	-	-	-	-	-	C1	15.6	15.57	15.77	15.66	14.81	14.71	14.75	14.74	14.81	14.78	14.86	14.77	14.88	14.81	14.76	14.63
NM_001003799	445347	TARP	TCR gamma alternate reading frame protein;T-cell receptor gamma-chain constant region;TCR- gamma V-IV;Vgamma9ChainTCRMOP	-	-	-	-	-	-	-	-	-	-	-	C1	8.07	8.78	8.43	8.74	6.72	7.13	6.54	7.21	6.83	7.23	6.8	7.12	6.39	6.93	6.58	6.92
A_33_P3222664	-	-	-	-	-	-	-	-	-	-	-	-	-	-	C1	10.45	10.44	10.59	10.3	9.96	9.81	9.52	9.66	9.68	9.83	9.68	9.83	9.63	9.79	9.95	9.9
NM_013314	29760	BLNK	B-cell linker;B cell adaptor containing SH2 domain;B cell linker protein;B-cell activation;B-cell adapter containing a SH2 domain protein;B-cell adapter containing a Src homology 2 domain protein;Src homology 2 domain-containing leukocyte protein of 65 kDa;Src homology [SH2] domain-containing leukocyte protein of 65 kD;cytoplasmic adapter protein	B cell differentiation (0030183);humoral immune response (0006959);inflammatory response (0006954);intracellular signal transduction (0035556);positive regulation of signal transduction (0009967);transmembrane receptor protein tyrosine kinase signaling pathway (0007169)	0030183;0030098;0002521;0030154;0048869;0044763;0009987;0008150;0044699;0044767;0032502;0030097;0048534;0048513;0048856;0048731;0007275;0044707;0032501;0002520;0002376;0046649;0045321;0001775;0042113;0006959;0006955;0050896;0006954;0006952;0006950;0035556;0007165;0050794;0050789;0065007;0007154;0044700;0023052;0051716;0009967;0009966;0010646;0023051;0048583;0010647;0048522;0048518;0023056;0048584…	SH3/SH2 adaptor activity (0005070);transmembrane receptor protein tyrosine kinase adaptor activity (0005068)	0005070;0030674;0005515;0005488;0003674;0060090;0035591;0005068;0030971;0005102;0004871;1990782;0019901;0019900;0019899	cytosol (0005829);plasma membrane (0005886)	0005737;0044424;0044464;0005575;0005623;0005622;0005829;0044444;0005886;0016020;0071944	-	-	-	-	-	C1	6.72	6.78	6.86	6.99	5.68	5.6	5.86	5.56	5.84	5.87	5.92	5.64	5.73	5.61	5.61	5.57
NM_153612	222537	HS3ST5	heparan sulfate (glucosamine) 3-O-sulfotransferase 5;h3-OST-5;heparan sulfate 3-O-sulfotransferase 5;heparan sulfate 3-OST-5;heparan sulfate D-glucosaminyl 3-O-sulfotransferase 5	carbohydrate metabolic process (0005975);glycosaminoglycan biosynthetic process (0006024);heparan sulfate proteoglycan biosynthetic process, enzymatic modification (0015015);negative regulation of coagulation (0050819);protein sulfation (0006477);regulation of viral entry into host cell (0046596);regulation of locomotion (0040012);regulation of cellular process (0050794)	0005975;0044238;0008152;0008150;0071704;0006024;0006023;0006022;0043170;1901135;1901564;0006807;0009059;1901576;0009058;0044711;0044710;0044699;1901137;1901566;0030203;0015015;0030201;0006029;0009100;0019538;0044260;0044237;0009987;0006790;0043436;0006082;0044281;0044763;0015012;0030166;0009101;0034645;0044249;0044272;0050819;0050818;0051239;0050789;0065007;0051241;0048519;0006477;0006464;0036211…	3'-phosphoadenosine 5'-phosphosulfate binding (0050656);purine ribonucleoside binding (0032550);[heparan sulfate]-glucosamine 3-sulfotransferase 1 activity (0008467);protein binding (0005515)	0050656;0032550;0001883;0001882;0036094;0005488;0003674;0097159;0097367;1901363;0032549;0032559;0030554;0017076;0000166;1901265;0032555;0032553;0043168;0043167;1901681;0008467;0034483;0008146;0016782;0016740;0003824;0005515	Golgi membrane (0000139);integral component of membrane (0016021)	0000139;0044431;0044444;0044424;0044464;0005575;0005623;0005622;0005737;0044446;0044422;0043226;0043229;0005794;0043231;0043227;0012505;0098588;0031090;0016020;0016021;0031224;0044425;0098791;0031984	-	-	-	-	-	C1	7.25	7.24	7.55	7.65	6.42	6.23	6.51	6.4	6.39	6.05	6.53	6.51	6.52	6.29	6.46	6.33
NM_030570	80761	UPK3B	uroplakin 3B;uroplakin IIIb	negative regulation of gene expression (0010629)	0010629;0010468;0060255;0019222;0050789;0065007;0008150;0010605;0009892;0048519	-	-	extracellular exosome (0070062);0031988;extracellular membrane-bounded organelle (0065010);integral component of membrane (0016021);plasma membrane (0005886)	0070062;0031988;0031982;0043226;0005575;0043227;0065010;0043230;0044421;0005576;1903561;0016021;0031224;0044425;0016020;0005886;0044464;0005623;0071944;0005615	-	-	-	-	-	C1	8.69	8.97	8.64	8.66	7.97	8.11	7.83	7.96	7.79	8.08	7.9	8.03	7.7	7.91	7.77	7.81
XR_250139	-	-	-	-	-	-	-	-	-	-	-	-	-	-	C1	5.87	5.77	5.76	6.05	5.15	5.07	5.21	5.11	5.35	5.26	5.13	5.24	5.2	5.15	5.22	5.11
NM_004998	4643	MYO1E	myosin IE;MYO1E variant protein;myosin-IC;unconventional myosin 1E	actin filament-based movement (0030048);endocytosis (0006897);glomerular basement membrane development (0032836);glomerular filtration (0003094);glomerular visceral epithelial cell development (0072015);in utero embryonic development (0001701);nitrogen compound metabolic process (0006807);platelet-derived growth factor receptor signaling pathway (0048008);post-embryonic hemopoiesis (0035166);vasc…	0030048;0006928;0044763;0009987;0008150;0044699;0030029;0006897;0016192;0006810;0051234;0051179;0032836;0030198;0043062;0016043;0071840;0044767;0032502;0048856;0032835;0072006;0001822;0048513;0048731;0007275;0044707;0032501;0072001;0001655;0003094;0097205;0003014;0003008;0072015;0072310;0002064;0048468;0048869;0030154;0030855;0060429;0009888;0072311;0035850;0061005;0072010;0072009;0072073;0072112…	actin filament binding (0051015);ATP binding (0005524);purine ribonucleoside binding (0032550);ATPase activity, coupled (0042623);calmodulin binding (0005516);microfilament motor activity (0000146);phosphatidylinositol binding (0035091)	0051015;0003779;0008092;0005515;0005488;0003674;0032403;0044877;0005524;0032550;0001883;0001882;0036094;0097159;0097367;1901363;0032549;0032559;0030554;0017076;0000166;1901265;0032555;0032553;0035639;0043168;0043167;0042623;0016887;0017111;0016462;0016818;0016817;0016787;0003824;0005516;0000146;0003774;0035091;0005543;0008289	adherens junction (0005912);cell-cell junction (0005911);0016023;0031988;intracellular membrane-bounded organelle (0043231);extracellular exosome (0070062);extracellular membrane-bounded organelle (0065010);myosin complex (0016459);brush border (0005903);cell projection (0042995);clathrin-coated endocytic vesicle (0045334)	0015629;0005856;0043232;0043228;0043226;0005575;0043229;0044424;0044464;0005623;0005622;0005912;0070161;0030054;0005911;0030136;0030135;0016023;0031410;0031982;0044444;0005737;0031988;0043227;0043231;0070062;0065010;0043230;0044421;0005576;1903561;0016459;0043234;0032991;0044430;0044446;0044422;0005903;0042995;0045334;0030139;0098862;0097708;0005615	-	-	-	-	-	C1	9.17	9.36	9.36	9.61	8.63	8.83	8.8	8.8	8.58	8.8	8.72	8.65	8.67	8.56	8.35	8.48
NM_031412	23710	GABARAPL1	GABA(A) receptor-associated protein like 1;GABA(A) receptor-associated protein-like 1;GABARAPL1-a;GEC-1;early estrogen-regulated protein;glandular epithelial cell protein 1	autophagosome assembly (0000045);cellular response to starvation (0009267);membrane fusion (0061025);autophagy of mitochondrion (0000422);autophagy of nucleus (0044804)	0000045;0007033;0006996;0016043;0009987;0008150;0071840;0070925;0022607;0044085;0016236;0006914;0044248;0009056;0008152;0044237;0009267;0031669;0031667;0009991;0009605;0050896;0031668;0007154;0044763;0044699;0051716;0071496;0033554;0006950;0042594;0044712;0044710;0061025;0061024;0000422;0007005;1903008;0022411;1902589;0044804;1905037;0061726	beta-tubulin binding (0048487);GABA receptor binding (0050811);microtubule binding (0008017);protein complex binding (0032403);Tat protein binding (0030957)	0048487;0015631;0008092;0005515;0005488;0003674;0050811;0005102;0008017;0032403;0044877;0030957;0008134	autophagosome membrane (0000421);cell body (0044297);cytoplasmic vesicle membrane (0030659);0031988;0016023;cytosol (0005829);dendrite cytoplasm (0032839);dendrite membrane (0032590);membrane region (0098589);endoplasmic reticulum (0005783);extrinsic component of membrane (0019898);Golgi apparatus (0005794);microtubule (0005874);protein complex (0043234);pre-autophagosomal structure (0000407);mit…	0005776;0005773;0043231;0043227;0043226;0005575;0043229;0044424;0044464;0005623;0005622;0044444;0005737;0000421;0005774;0044437;0044446;0044422;0098588;0031090;0016020;0098805;0044297;0030659;0012506;0031988;0031982;0044433;0031410;0016023;0005829;0032839;0032838;0044463;0042995;0097458;0030425;0043005;0036477;0032590;0032589;0031253;0098590;0044459;0044425;0005886;0071944;0098589;0031256;0031252…	-	-	-	-	-	C1	8.05	8.11	8.11	8.34	6.83	7.01	7.28	7.16	7.19	7.22	7.22	7.08	6.76	6.59	6.73	6.64
NR_046283	100128511	NEBL-AS1	NEBL antisense RNA 1	-	-	-	-	-	-	-	-	-	-	-	C1	8.39	8.02	8.27	8.17	7.56	7.36	7.22	7.41	7.41	7.36	7.55	7.61	7.53	7.52	7.56	7.3
NM_016357	51474	LIMA1	LIM domain and actin binding 1;1110021C24Rik;epithelial protein lost in neoplasm beta;sterol regulatory element binding protein 3	actin filament bundle assembly (0051017);protein complex subunit organization (0071822);negative regulation of actin filament depolymerization (0030835);ruffle organization (0031529)	0051017;0022607;0016043;0009987;0008150;0071840;0044085;0061572;0007015;0071822;0043933;0030036;0007010;0006996;0030029;0044763;0044699;1902589;0030835;0030834;0008064;0030832;0032535;0090066;0065008;0065007;0032956;0032970;0050794;0050789;0051493;0033043;0051128;1901879;0043244;0051494;0010639;0051129;0048523;0048519;1901880;0043242;0031529;0030030;0097435;1902903;1902904;0120036	actin filament binding (0051015);actin monomer binding (0003785);zinc ion binding (0008270)	0051015;0003779;0008092;0005515;0005488;0003674;0032403;0044877;0003785;0008270;0046914;0046872;0043169;0043167	cleavage furrow (0032154);cytoplasm (0005737);focal adhesion (0005925);plasma membrane (0005886);stress fiber (0001725);brush border (0005903);cell projection (0042995)	0015629;0005856;0043232;0043228;0043226;0005575;0043229;0044424;0044464;0005623;0005622;0032154;0032155;0032153;0097610;0009986;0005737;0005925;0005924;0005912;0070161;0030054;0030055;0005886;0016020;0071944;0001725;0032432;0044430;0044446;0044422;0042641;0005903;0042995;0097517;0098862	-	-	-	-	-	C1	10.9	11.08	10.97	11.15	9.13	9.38	9.14	9.43	9.33	9.5	9.47	9.37	9.15	9.54	9.28	9.16
ENST00000595770	100505585	LOC100505585	uncharacterized LOC100505585	cell proliferation (0008283);negative regulation of axonogenesis (0050771);neurotrophin TRK receptor signaling pathway (0048011);positive regulation of GTPase activity (0043547);positive regulation of metabolic process (0009893);Rho protein signal transduction (0007266);termination of G-protein coupled receptor signaling pathway (0038032)	0008283;0044699;0008150;0050771;0010771;0010721;0045596;0045595;0050793;0050789;0065007;0050794;0048523;0048519;0051093;0060284;0010769;0022604;0022603;0051128;0051129;0010977;0010975;0031344;0045664;0050767;0051960;2000026;0051239;0048699;0022008;0030154;0048869;0044763;0009987;0044767;0032502;0007399;0048731;0048856;0007275;0044707;0032501;0031345;0045665;0050768;0051961;0051241;0050770;0048011…	GTPase activator activity (0005096);0044822;RNA binding (0003723);Rho guanyl-nucleotide exchange factor activity (0005089)	0005096;0008047;0030234;0098772;0003674;0030695;0060589;0044822;0003723;0003676;0097159;0005488;1901363;0005089;0005088;0005085	cytosol (0005829);plasma membrane (0005886)	0005737;0044424;0044464;0005575;0005623;0005622;0005829;0044444;0005886;0016020;0071944	-	-	-	-	-	C1	8.89	8.61	8.98	8.72	8	7.42	8.03	7.58	8.28	7.57	7.94	7.57	8.12	7.77	7.83	7.92
NM_024896	79956	ERMP1	endoplasmic reticulum metallopeptidase 1;Felix-ina;aminopeptidase Fxna;bA207C16.3 (novel protein similar to predicted yeast, plant and worm proteins)	proteolysis (0006508)	0006508;0019538;0043170;0071704;0008152;0008150;0044238;1901564;0006807	metal ion binding (0046872);metallopeptidase activity (0008237)	0046872;0043169;0043167;0005488;0003674;0008237;0070011;0008233;0016787;0003824	endoplasmic reticulum membrane (0005789);bounding membrane of organelle (0098588);integral component of membrane (0016021)	0005789;0044425;0005575;0016020;0044432;0044444;0044424;0044464;0005623;0005622;0005737;0044446;0044422;0043226;0043229;0005783;0043231;0043227;0012505;0098588;0031090;0042175;0016021;0031224;0098827;0031984	-	-	-	-	-	C1	9.51	9.96	9.75	9.86	8.89	9.22	9.01	9.24	9.01	9.27	9.05	9.31	8.76	9.04	8.8	8.95
NR_024373	541471	MIR4435-2HG	MIR4435-2 host gene;MIR4435-1 host gene (non-protein coding);adipogenesis down-regulated transcript 2;long intergenic non-protein coding RNA 978	-	-	-	-	-	-	-	-	-	-	-	C1	12.78	13.05	13.08	12.99	12.26	12.26	12.27	12.04	12.25	12.39	12.39	12.15	12.31	12.19	12.29	11.98
NM_153607	153222	CREBRF	CREB3 regulatory factor;UPF0474 protein C5orf41;adult retina protein;luman recruitment factor;luman-recruiting factor;luman/CREB3 recruitment factor	maternal behavior (0042711);0033057;multi-organism reproductive behavior (0044705);multi-multicellular organism process (0044706);negative regulation of endoplasmic reticulum unfolded protein response (1900102);negative regulation of glucocorticoid mediated signaling pathway (1900170);negative regulation of transcription from RNA polymerase II promoter (0000122);positive regulation of intracellul…	0042711;0060746;0033057;0044705;0019098;0007610;0008150;0022414;0044703;0051704;0051705;0044706;0032501;0048609;0032504;0000003;1900102;0009968;0009966;0010646;0050794;0050789;0065007;0023051;0048583;0010648;0048523;0048519;0023057;0048585;1900101;0080135;0080134;1903573;1900170;1900169;0000122;0006357;0006355;0010468;0060255;0019222;1903506;2001141;0010556;0009889;0031326;0031323;0051252;0019219…	sequence-specific DNA binding (0043565);transcription factor activity, sequence-specific DNA binding (0003700);protein binding (0005515)	0043565;0003677;0003676;0097159;0005488;0003674;1901363;0003700;0001071;0005515	cytoplasm (0005737);nuclear body (0016604)	0005737;0044424;0044464;0005575;0005623;0005622;0016604;0044451;0044428;0044446;0044422;0043226;0043229;0005634;0043231;0043227;0005654;0031981;0070013;0043233;0031974	-	-	-	-	-	C1	9.2	8.97	9.29	9.32	7.65	7.52	7.98	7.81	8.11	7.72	8.05	7.81	7.76	7.18	7.66	7.43
NM_001282192	6038	RNASE4	ribonuclease, RNase A family, 4;RNase 4;ribonuclease A B1	cellular response to starvation (0009267);single-organism cellular process (0044763);mRNA cleavage (0006379);RNA phosphodiester bond hydrolysis, endonucleolytic (0090502)	0009267;0031669;0031667;0009991;0009605;0050896;0008150;0031668;0007154;0044763;0009987;0044699;0051716;0071496;0033554;0006950;0042594;0006379;0090501;0016070;0044260;0043170;0071704;0008152;0044237;0090304;0006139;0006725;0034641;0006807;0044238;0046483;1901360;0090305;0090502;0016071	nucleic acid binding (0003676);ribonuclease A activity (0004522)	0004519;0004518;0016788;0016787;0003824;0003674;0003676;0097159;0005488;1901363;0004522;0016892;0004521;0004540;0016894	extracellular exosome (0070062);0031988;extracellular membrane-bounded organelle (0065010)	0070062;0031988;0031982;0043226;0005575;0043227;0065010;0043230;0044421;0005576;1903561;0005615	-	-	-	-	-	C1	6.04	6.26	6.39	6.3	5.63	5.42	5.42	5.61	5.46	5.5	5.56	5.47	5.24	5.24	5.38	5.27
NM_020340	57221	ARFGEF3	ARFGEF family member 3;protein phosphatase 1, regulatory subunit 33	negative regulation of phosphatase activity (0010923);positive regulation of GTPase activity (0043547);positive regulation of metabolic process (0009893);vesicle-mediated transport (0016192);regulation of ARF protein signal transduction (0032012)	0010923;0010921;0035303;0019220;0051174;0031323;0019222;0050789;0065007;0008150;0050794;0051336;0050790;0065009;0035305;0045936;0010563;0031324;0009892;0048519;0048523;0051346;0043086;0044092;0043547;0043087;0051345;0043085;0009893;0048518;0044093;0016192;0006810;0051234;0051179;0032012;0046578;0051056;1902531;0009966;0010646;0023051;0048583	ARF guanyl-nucleotide exchange factor activity (0005086)	0005086;0005085;0098772;0003674	integral component of membrane (0016021);trans-Golgi network (0005802)	0016021;0031224;0044425;0005575;0016020;0005802;0098791;0031984;0044446;0044422;0043226;0044424;0044464;0005623;0005622;0043229;0043227;0044431;0044444;0005737;0005794;0043231;0012505	-	-	-	-	-	C1	8.41	8.08	8.15	8.27	7.67	7.55	7.55	7.5	7.6	7.64	7.84	7.46	7.68	7.69	7.59	7.66
ENST00000424587	-	-	-	-	-	-	-	-	-	-	-	-	-	-	C1	9.15	9.27	9.22	9.2	8.08	8.31	8.08	8.06	8.52	8.21	8.19	8.2	8.03	8.12	8.16	8.16
NM_001080503	126075	CCDC159	coiled-coil domain containing 159	-	-	-	-	-	-	-	-	-	-	-	C1	7.33	7.35	7.53	7.4	6.4	6.31	6.29	6.19	6.29	6.59	6.29	6.53	5.83	6.05	6	6.08
NM_001080411	163059	ZNF433	zinc finger protein 433	regulation of transcription, DNA-templated (0006355);transcription, DNA-templated (0006351)	0006355;0010468;0060255;0019222;0050789;0065007;0008150;1903506;2001141;0010556;0009889;0031326;0031323;0050794;0051252;0019219;0051171;0080090;2000112;0006351;0034645;0009059;0043170;0071704;0008152;1901576;0009058;0044249;0044237;0009987;0044260;0097659;0032774;0016070;0090304;0006139;0006725;0034641;0006807;0044238;0046483;1901360;0034654;0018130;0019438;0044271;1901362;0010467	DNA binding (0003677);metal ion binding (0046872);protein binding (0005515)	0003677;0003676;0097159;0005488;0003674;1901363;0046872;0043169;0043167;0005515	nucleus (0005634)	0005634;0043231;0043227;0043226;0005575;0043229;0044424;0044464;0005623;0005622	-	-	-	-	-	C1	8.28	8.55	8.48	8.53	7.73	7.82	7.71	7.8	7.85	7.83	7.85	7.79	7.81	7.74	7.86	7.72
NM_203411	92162	TMEM88	transmembrane protein 88	multicellular organism development (0007275);Wnt signaling pathway (0016055)	0007275;0044707;0032501;0008150;0044699;0044767;0032502;0016055;0007166;0007165;0050794;0050789;0065007;0007154;0044763;0009987;0044700;0023052;0051716;0050896;0048856;1905114;0007267;0198738	-	-	integral component of membrane (0016021);plasma membrane (0005886)	0016021;0031224;0044425;0005575;0016020;0005886;0044464;0005623;0071944	-	-	-	-	-	C1	8.04	8.05	8.06	7.89	6.66	6.71	6.89	6.78	6.66	6.93	6.76	6.75	7.03	6.61	6.67	6.47
NM_005244	2139	EYA2	EYA transcriptional coactivator and phosphatase 2	DNA repair (0006281);single-organism metabolic process (0044710);extrinsic apoptotic signaling pathway in absence of ligand (0097192);obsolete death (0016265);histone dephosphorylation (0016576);0016568;macromolecular complex subunit organization (0043933);mesodermal cell fate specification (0007501);mitochondrial outer membrane permeabilization (0097345);single-organism intracellular transport (…	0006281;0006259;0044260;0043170;0071704;0008152;0008150;0044237;0009987;0090304;0006139;0006725;0034641;0006807;0044238;0046483;1901360;0006974;0033554;0006950;0050896;0051716;0044710;0044699;0044763;0097192;0038034;0007165;0050794;0050789;0065007;0007154;0044700;0023052;0097191;0007166;0097190;0006915;0012501;0008219;0016265;0016576;0006470;0006464;0036211;0019538;0043412;0044267;0016311;0006796…	magnesium ion binding (0000287);protein tyrosine phosphatase activity (0004725);protein binding (0005515)	0000287;0046872;0043169;0043167;0005488;0003674;0004725;0004721;0016791;0042578;0016788;0016787;0003824;0005515	centrosome (0005813);mitochondrion (0005739);nucleus (0005634)	0005813;0005815;0044430;0044446;0044422;0005575;0043226;0044424;0044464;0005623;0005622;0043229;0005856;0043232;0043228;0015630;0005737;0005739;0043231;0043227;0044444;0005634	-	-	-	-	-	C1	8.9	8.81	9.06	9.03	8.01	7.94	7.98	7.85	7.98	8.19	8.09	7.98	7.77	7.55	7.56	7.29
NM_001878	1382	CRABP2	cellular retinoic acid binding protein 2;cellular retinoic acid-binding protein II	embryonic forelimb morphogenesis (0035115);epidermis development (0008544);epithelium development (0060429);regulation of transcription, DNA-templated (0006355);retinoic acid biosynthetic process (0002138);signal transduction (0007165);transport (0006810);positive regulation of collateral sprouting (0048672)	0035115;0030326;0035108;0035107;0009653;0032502;0008150;0048856;0044767;0044699;0048736;0007275;0044707;0032501;0060173;0035113;0048598;0009790;0035136;0008544;0060429;0009888;0006355;0010468;0060255;0019222;0050789;0065007;1903506;2001141;0010556;0009889;0031326;0031323;0050794;0051252;0019219;0051171;0080090;2000112;0002138;0016102;0016101;0006721;0006720;0044255;0006629;0044238;0008152;0044710…	retinal binding (0016918);retinoic acid binding (0001972);retinol binding (0019841);transporter activity (0005215);protein binding (0005515)	0016918;0005501;0019840;0008289;0005488;0003674;0019842;0036094;0001972;0033293;0031406;0043168;0043167;0043177;0019841;0043178;0005215;0005515	cytosol (0005829);endoplasmic reticulum (0005783);extracellular exosome (0070062);0031988;extracellular membrane-bounded organelle (0065010);nucleoplasm (0005654)	0005737;0044424;0044464;0005575;0005623;0005622;0005829;0044444;0005783;0043231;0043227;0043226;0043229;0012505;0070062;0031988;0031982;0065010;0043230;0044421;0005576;1903561;0005654;0044428;0044446;0044422;0005634;0031981;0070013;0043233;0031974;0005615	-	-	-	-	-	C1	12.79	12.93	12.7	12.7	12.23	12.09	11.91	11.86	12.14	12.03	12.07	11.86	11.8	11.82	11.87	11.75
NM_020898	57658	CALCOCO1	calcium binding and coiled-coil domain 1;coiled-coil coactivator protein;coiled-coil leucine zipper coactivator 1;inorganic pyrophosphatase activator;sarcoma antigen NY-SAR-3	intracellular steroid hormone receptor signaling pathway (0030518);positive regulation of transcription from RNA polymerase II promoter (0045944);transcription, DNA-templated (0006351);Wnt signaling pathway (0016055)	0030518;0030522;0007165;0050794;0050789;0065007;0008150;0007154;0044763;0009987;0044699;0044700;0023052;0051716;0050896;0045944;0006357;0006355;0010468;0060255;0019222;1903506;2001141;0010556;0009889;0031326;0031323;0051252;0019219;0051171;0080090;2000112;0045893;0010628;0010604;0009893;0048518;1903508;1902680;0010557;0009891;0031328;0031325;0048522;0051254;0045935;0051173;0006351;0034645;0009059…	armadillo repeat domain binding (0070016);beta-catenin binding (0008013);chromatin binding (0003682);macromolecular complex binding (0044877);ligand-dependent nuclear receptor transcription coactivator activity (0030374);protein C-terminus binding (0008022);sequence-specific DNA binding (0043565);core promoter binding (0001047)	0070016;0019904;0005515;0005488;0003674;0008013;0003682;0044877;0030374;0003713;0003712;0000989;0000988;0008022;0043565;0003677;0003676;0097159;1901363;0044212;0000975;0001067;0001047	cytoplasm (0005737);nuclear chromatin (0000790);macromolecular complex (0032991)	0005737;0044424;0044464;0005575;0005623;0005622;0043231;0043227;0043226;0043229;0000790;0000785;0032991;0044427;0044446;0044422;0005694;0043232;0043228;0044454;0044428;0005634;0000228;0031981;0070013;0043233;0031974	FCDM1_peak_1138 (12.56253,SP1)	FCDM1_peak_1138 (12.56253,SP1)	FCDM1_peak_1138 (12.56253,SP1)	-	-	C1	9.32	9.45	9.36	9.53	8.18	8.11	8.37	8.12	8.17	7.99	8.15	7.9	7.86	7.35	7.39	7.48
[truncated: 3,205 more rows]
